# Supplementary material for: Diagnostic digital phenotyping in schizophrenia-spectrum disorders: a systematic review
Source: NPJ Digit Med. 2025 Dec 1;9:16. doi: 10.1038/s41746-025-02194-w (PMC12779945; doi:10.1038/s41746-025-02194-w)
Supplement: Supplementary file 2 — Supplementary Data [file 41746_2025_2194_MOESM2_ESM.xlsx]

## Sheet: Supplementary Data
This supplementary file contains the data supporting all figures, organized in separate sheets referred to in the manuscript as:
Supplementary Data 1
Supplementary Data 2
Supplementary Data 3

## Sheet: Supplementary Data 1
	Study Identification					Study Characteristics		Participant Characteristics							Clinical Characteristics						Risk of Bias Assessment						Analysis & Performance Metrics				Digital Assessment Methods and Technologies					Symptom-related Domains
	Title of the Study	Study ID	Authors	PMID	Year	Study Design	Study Duration	SSD sample size	SSD sample description	Other Diseases - sample size (HC, bipolar sample, depression)	Age Report	Gender	Ethnicity	Education Report	SSD spectrum & profile	Illness Duration Report	Treatment Modality	Pharmacological Treatment	Symptom Rating Scale	Patient Score	Eligibility Criteria	Missing Data Handling	Reporting Bias	Recruitment	Justification of Sample Size	Adherence	Analysis/ Algorithm	Performance Measurement	Discrimination Value	Test-retest Reliability r Value	Device Model	Smartphone/App	Wearable Biosensor	Approach	Digital Phenotyping Measurement	Overall Measurement	Sleep & Circadian Rhythms	Cognitive Performance	Mental State	Behavior & Activity	Physiological Signals	Digital Usage
	PUBMED DATABASE
1	High frequency EEG activity during sleep: characteristics in schizophrenia and depression	doi: 10.1177/155005940503600107	Tekell JL, Hoffmann R, Hendrickse W, Greene RW, Rush AJ, Armitage R.	15683195	2005	post-hoc, observational, cross-sectional study design	2 nights	17	17	17 HC (Healthy Controls) and 15 Major Depressive Disorder	mean age 35.5 +- 9.7 years	82.35% male (n=14 SZ)	n.r.	n.r.	Schizophrenia	10,3 +- 7,5 years	in - and outpatients	Medication-free for ≥ 4 weeks; benzodiazepines permitted for agitation in schizophrenia, but discontinued ≥ 7 days prior to EEG initiation	BPRS; HDRS; IDS-C; SANS; SAPS	HDRS 12.4 +- 4.3 IDS-C 16.2 +- 6.9 BPRS 41.2 +- 6.0 SANS 45.1 +- 20.5 SAPS 48.4 +- 18.1	2	2	2	2	0	NA	Power Spectral Analysis of EEG data; MANCOVA; multiple regression analysis	R2, F statistic	p value	n.r.	EEG to record sleep EEG from bilateral frontal, central and parietal electrodes over 2 nights, no actual brand / model reported	_	_	EEG	passive	high-frequency brain activity (specifically gamma and beta 2 bands) using EEG recordings collected during different sleep stages and wakefulness, muscle activity and eye movement	high-frequency EEG activity (HFA) during sleep	_	_	_	high-frequency EEG activity (HFA) during sleep	_
2	Simple real-time computerized tasks for detection of malingering among murderers with schizophrenia	PMID: 16910373	Kertzman S, Grinspan H, Birger M, Shliapnikov N, Alish Y, Ben Nahum Z, Mester R, Kotler M.	16910373	2006	retrospective observational study	one time point	27	Group 1: Feigning for legal reasons, partial remission (n=12); Group 2: Schizophrenia, suspected/confirmed murder (n=15)	_	mean age 33.1±14.7 and 33,4 - 16,2, pooled into: mean age of 33.2 years +- 15,38	100 % male (n=27)	n.r.	n.r.	schizophrenia one group in partial remission, another with acute psychosis	10,92 years	inpatients	medication free apart from benzodiazepines (up to 30 mg/day of diazepam or equivalent dose of other benzodiazepines)	n.r.	n.r	2	1	2	2	0	1	Two-tailed t-tests	t statistics, accuracy	p value	n.r.	Windows PC based Visual Simple Reaction Time and Visual Choice Reaction Time Task	_	_	computerized test: Windows PC based Visual Simple Reaction Time and Visual Choice Reaction Time Task	active	Visual simple reaction time, visual choice reaction time	_	Visual Simple Reaction Time (VSRT) Task (reaction time) Visual Choice Reaction Time (VCRT) Task (reaction time + decision making)	_	_	_	_
3	The detection of neurocognitive decline in schizophrenia using the Mind streams Computerized Cognitive Test Battery	10.1016/j.schres.2005.10.014	Ritsner MS, Blumenkrantz H, Dubinsky T, Dwolatzky T.	16377157	2006	cross sectional study	2 weeks	55	55	63 HC	mean age 34.1 +- 9.6 years	74,5% male (n=41 SZ)	n.r.	11,6 ± 2,2	Paranoid type schizophrenia, disorganized type, differentiated type and residual type through DSM IV criteria	11.1 ± 8.6 years	in- and outpatients	first generation (n = 16), second generation [risperidone (n = 8), olanzapine (n = 6), ziprasidone (n = 12), clozapine (n = 3)] combinations of the two (n = 10).	PANSS	Total PANSS score +- S.D. was 91.2 +- 19.0, negative symptoms 31.4 +- 7.7, positive symptoms 14.1 +- 4.2, activation 17.3 +- 4.7, dysphoric mood 12.6 +- 4.0 and autistic preoccupation 19.9 +- 4.4.	2	2	2	2	0	NA	two way analysis of covariance (ANCOVA) with Tukey-Kramer multiple comparison test Pearson correlation coefficients ICC (interclass correlation coefficient)	F statistics, r values	p value	0.34-0.94	PC based application Mindstreams Computerized Cognitive Test Battery	_	_	computerized test: Mindstreams Computerized Cognitive Test Battery and CANTAB.	active	Mindstreams battery: verbal memory nonverbal memory (pictures) Go-NoGo test problem solving strop test verbal function visual spatial imagery staged information processing test finger tapping catch game CANTAB battery: memory, attention, Executive Function like planning, cognitive flexibility and decision making, Casual and movement skills	_	Both batteries: memory, attention, executive function, motor skills and information processing	_	_	_	_
4	Relations between a computerized shopping task and cognitive tests in a group of persons diagnosed with schizophrenia compared with healthy controls	10.1017/S1355617709991159	Larøi F, Canlaire J, Mourad H, VAN DER Linden M.	1990 0350	2010	cross sectional study	one time point	30	30	30 HC	mean age 31.13 ± 8.32 years (19-50)	83,33% male (n=25 SZ)	n.r.	11,97 ± 1,61	schizophrenia	8,5 ± 6,82 years	in - and outpatients	CPZ (chlorpromazine) equivalents mean mg/day for the patient group was 365	PANSS	PANSS Total 34–108 66.23 ± (21.77) Positive sub-scale 7–24 14.47 ± (5.73) Negative sub-scale 7–36 19.93 ± (7.75) General psychopathology sub-scale 16–56 31.57 ± (11.08)	2	2	2	0	0	2	t tests, Pearson's R	T statistic, r values	p value	n.r.	Computerized shopping task programmed in C# and Direct X 9 with a Gamepad	_	_	computerized test: Computerized shopping task programmed in C# and Direct X 9 with a Gamepad	active	every day and cognitive functions	_	performance ins: total time, number of correct items, number of intrusions, aisle redundancy, ….. - memory, processing speed, cognitive flexibility, planning, executive function	_	_	_	_
5	Predictors of Self-Stigma in Schizophrenia: New Insights Using Mobile Technologies	10.1080/15504263.2012.723311	Ben-Zeev D, Frounfelker R, Morris SB, Corrigan PW.	234590 25 0	2012	longitudinal study	one week	24	24	_	mean age 44.88 ± 9.27 years	71% male (n=17)	African American (79%)	75% graduated high school or had some college education	schizophrenia and schizoaffective disorder	16.95 ± 8.50 years	n.r.	n.r.	PANAS, PSYRATS, SAPS, SANS, SSMIS for Stigma	At baseline, mild positive symptom (M=23.58, SD=18.86, range= 0–74) negative symptom (M=10.54, SD=10.95, range=0–40) mild to moderate symptoms of anxiety (M= 15.83, SD= 8.44, range=2–33) moderate depression symptom severity (M=21.20, SD=12.54, range= 0–51).	1	2	2	2	0	2	Hierarchical linear modeling, Chi square Testes	T statistic, X2, ß regression	p value	n.r.	Tungsten E2 PDA	_	_	EMA (ecological momentary assessment)	active	self-stigma, psychotic symptoms, negative affect, positive affect, activity, and immediate social and physical environment	_	_	positive affect, negative affect, psychiatric symptoms (beliefs about paranoia, hallucinations) self-stigma	location, company, activity	_	_
6	Detecting improvements in acute psychotic symptoms using experience sampling methodology	10.1016/j.psychres.2013.05.010	So SH, Peters ER, Swendsen J, Garety PA, Kapur S.	23849758 0	2013	longitudinal study	2 weeks	26	26	_	mean age was 36.12 years, 20-63	50% male (n=13)	n.r.	n.r.	schizophrenia, unspecified psychosis, mood disorder with psychotic symptoms, schizoaffective disorder, schizophreniform disorder, delusional disorder, and acute and transient psychotic disorder,	n.r.	inpatients	21 patients, out of whom 20 were on atypical (Risperidone, Olanzapine, Aripiprazole, Quetiapine, Amisulpiride, and Clozapine), while one was on typical antipsychotic (Piportil). The mean starting dose of antipsychotics in chlorpromazine equivalents (Andreasen et al., 2010) was 95.48 mg/day (S.D. = 93.69). antipsychotics free for at least 1 month --> then antipsychotics	PANSS	Baseline mean scores on the PANSS were as follows (N=26): PANSS: positive = 20.88 (S.D.= 4.19) negative = 11.85 (S.D. = 5.38) general = 31.50 (S.D.= 9.04) total= 64.23 (S.D.= 14.41) SAPS: 3.96 (S.D. = 0.53)	2	2	2	2	0	2	Multi-level linear regression modeling, paired sample t test,	ß coefficient, t statistics,	p value	n.r.	Tungsten E2 PDA	_	_	EMA (ecological momentary assessment)	active	temporal changes and fluctuations in psychotic symptoms, specifically delusions	_	_	affect	company, location, daily activities, (adherence), reactivity to ESM	_	_
7	Emotion recognition abilities across stimulus modalities in schizophrenia and the role of visual attention	10.1016/j.schres.2013.09.026	Simpson C, Pinkham AE, Kelsven S, Sasson NJ.	2412 6043	2013	cross sectional study	one time point	31	31	30 HC	mean age 40.61 ± 10.98 years, 20-59	51,61% male (n=16)	African American 48.39% (n=15) Asian 3.23% (n=1) Caucasian 38.71% (n=12) Hispanic 9.68% (n=3)	13.16 +- 1.85	Schizophrenia and schizoaffective disorder	n.r.	outpatients	CPZ (chlorpromazine) equivalents mean mg/day 310.00 (301.23); range 0–1200	PANSS	PANSS Positive 15.58 +- (6.10); range 7–27 Negative 10.13 +- (4.82); range 7–23 General 27.39 +- (8.84); range 16–44	2	1	2	2	0	NA	ANOVA, Spearman's Correlation, Effect size calculation	F statistics, Cohens d, spearman's Roh (ρ)	p value	n.r.	Tobii T60 XL eye tracker	_	_	eye tracker	active	visual attention and visual and auditory emotion recognition, fixation time on the areas of interest	_	emotion recognition	_	_	eye movement	_
8	Affective forecasting in schizophrenia: comparing predictions to real-time Ecological Momentary Assessment (EMA) ratings	10.1037/prj0000105	Brenner CJ, Ben-Zeev D.	25496200 0	2014	longitudinal study	one week	24	24	_	mean age of 44.88 +- 9.27 years	71% male (n=17)	African American (79%)	75% graduated high school or had some college education	schizophrenia and schizoaffective disorder	16.95 ± 8.50 years	n.r.	n.r.	PANSS	At baseline, mild positive symptom (M=23.58, SD=18.86, range= 0–74) negative symptom (M=10.54, SD=10.95, range=0–40) mild to moderate symptoms of anxiety (M= 15.83, SD= 8.44, range=2–33) moderate depression symptom severity (M=21.20, SD=12.54, range= 0–51).	2	0	2	2	0	2	paired sample t test	T statistic	p value	n.r.	Palm Tungsten E2 PDA	_	_	EMA (ecological momentary assessment)	active	affective forecasting and real-time positive and negative affect ratings	_	_	positive and negative affect (active, excited, interested, -> jittery, scared, hostile, upset, guilty)	_	_	_
9	Less structured movement patterns predict severity of positive syndrome, excitement, and disorganization	10.1093/schbul/sbt038	Walther S, Ramseyer F, Horn H, Strik W, Tschacher W.	23502433 0	2014	cross sectional study	one time point	100	100	_	18-65 (mean age 39.2 +- 11.1 years)	57% male (n=57)	n.r.	n.r.	Diagnoses (%) --> Paranoid schizophrenia (58) Disorganized schizophrenia (12) Catatonic schizophrenia (10) Undifferentiated schizophrenia (1) Schizophreniform disorder (14) Schizoaffective disorder (5)	10.5 +- 9.9 years	inpatients	Chlorpromazine equivalents (mg/day) (585.1 +- 450.0), range 0–2060 Antipsychotic treatment (%) -No antipsychotic (3) -FGA (7) -SGA (72) -Both FGA and SGA (18) Sedative use (%) -None (63) -Zopiclone or zolpidem (8) -Benzodiazepines (29) Mood stabilizers (%) -None (75) -Mood stabilizer use (25)	PANSS	PANSS positive (SD) 15.3 (5.7), range 7–32 PANSS negative (SD) 17.5 (6.5), range 7–31 PANSS general psychopathology (SD) 33.5 (9.4), range 16–58 PANSS total score (SD) 66.3 (17.8), range 32 – 111 PANSS DIS (SD) 22.7 (6.9), range 10–41 PANSS EXC (SD) 15.1 (5.5), range 8–34 PANSS EMO (SD) 18.0 (6.4), range 8–34 DIS, Disorganization Factor; EXC, Excitement Factor; EMO, Emotional Distress Factor	2	2	2	2	0	2	Partial Autocorrelation Function (PACF)	F statistic, beta	p value	n.r.	(ACTi watch, Cambridge Neurotechnology, UK) --> piezoelectric sensor --> continuous 2-s-wise data on the number of movements for each participant	_	actigraphy	_	passive	movement patterns	_	_	_	movement patterns, mean motor activity	_	_
10	ACTi graphic-measured sleep disturbance predicts increased positive symptoms in adolescents at ultra high-risk for psychosis: A longitudinal study	10.1016/j.schres.2015.03.013	Lunsford-Avery JR, LeBourgeois MK, Gupta T, Mittal VA.	25818627	2015	longitudinal study	5 days measurement with actigraphy, 12 months follow up	36	36	31 HC	mean age 18.73 +- 1.89 years	53% male (n=19)	n.r.	Parent Education 15.63 (2.55)	UHR: ultra-high risk for psychosis	n.r.	n.r.	Anti-Psychotic Medication Use 2 (6%) At T2, 4 UHR youth were prescribed anti-psychotic medication (17% of the 23 presenting for follow-up): 1 individual continued medication from T1, 3 individuals were newly prescribed anti-psychotics before T2, and 1 individual medicated at T1 had discontinued anti-psychotic use at T2	SIPS	SIPS-Positive 11.81 (4.67) SIPS-Negative 9.28 (6.72)	2	2	2	1	0	1	Stepwise linear regression, Pearson correlation, ANOVA, X2	X2, F statistic	p value	n.r.	ACTi Sleep monitor (Actigraphy; Pensacola, FL)	_	actigraphy	_	passive	sleep patterns	Total sleep time, sleep efficiency, wake after sleep onset (WASO)m number of awakening, total movement counts	_	_	total movement counts while sleep	_	_
11	Cognitive deficits characterization using the CogState Research Battery in first-episode psychosis patients	10.1016/j.scog.2015.03.006	Benoit A, Malla AK, Iyer SN, Hoober R, Herer L, Lepage M.	29379763 0	2015	cross sectional study	one time point	97	Two groups digital measuring: 97 CSRB analog measuring: 182 pen and paper	Two groups: digital measuring: 69 CSRB analog measuring: 64 pen and paper	Patients CSRB group mean age 24.09 +- 5.10 - Patients Paper group 23.71 +- 3.63	70.88% male (n=129) Patients Paper 78.35% male (n=76) Patients CSRB	n.r.	Patients CSRB group 11.85 +- 2.40 years Patients Paper group 11.74 +- 2.34 years	first episode psychosis	n.r.	mostly outpatients	no antipsychotic medication for more than one month Antipsychotics total dose (mg/day in clz equivalents)a Patients Paper 484.40 (859.34) Patients CSRB 312.56 (243.71)	SAPS and SANS	SAPS total Paper Patients 15.18 (15.96) CRSB Patients 11.40 (12.54) SANS total Paper Patients 24.41 (13.44) CRSB Patients 20.19 (12.49)	2	2	2	2	0	NA	ANOVA, independent T test, effect size calculation	r correlation, Cohens d, F and T statistics	p value	n.r.	CogState Research Battery	_	_	computerized test: computer-based two-alternative forced choice techniques (cog state research battery)	active	comparison between two different cognitive assessment batteries (one computerized, one pen and paper)	_	Processing speed, attention, working memory, visual memory, verbal memory, executive functions	_	_	_	_
12	Impairment of sleep-related memory consolidation in schizophrenia: relevance of sleep spindles?	10.1016/j.sleep.2014.12.022	Göder R, Graf A, Ballhausen F, Weinhold S, Baier PC, Junghanns K, Prehn-Kristensen A.	25912599	2015	cross sectional study	3 nights	16	16	16 HC	mean age 29.4 ± 6.4 years, 20 to 42	56.25% male (n=9)	n.r.	10.5 ± 1.8	paranoid schizophrenia (n=14) and schizoaffective (n=2)	6 years ± 4 years	inpatients	All patients were on stable antipsychotic medication that was unchanged during the study and that consisted mostly of atypical antipsychotics (n = 15); 1 patient took the typical antipsychotic flupentixol 5 patients received concomitant psychopharmacological medication with citalopram (n =2) promethazine (n = 1), bedridden (n = 1) lorazepam (n = 1)	PANSS	PANSS Total: 57 ± 8	2	2	2	2	0	2	ANOVA	F and T statistics	p value	n.r.	Sensor Medics, Randersacker, Germany	_	_	Polysomnographie:EMG; EEG;EOG	passive	sleep patterns and memory consolidation	sleep architecture and stages: sleep onset latency, total sleep time, sleep efficiency, number of awakening	_	_	_	muscle activity, eye movements sleep spindles, EEG spectral power analysis,	_
13	Context Effects on Facial Affect Recognition in Schizophrenia and Autism: Behavioral and Eye-Tracking Evidence	10.1093/schbul/sbv176	Sasson NJ, Pinkham AE, Weittenhiller LP, Faso DJ, Simpson C.	26645375 0	2016	cross sectional study	one time point	44	44	39 HC and 21 Autism Spectrum Disorder	mean age 35.34 years +- 10.56 years	61.36% male (n=27)	21 Caucasian, 19 African - American, 4 Other	13.09 +- 2.51	schizophrenia	n.r.	n.r.	atypical only: 36 typical only: 2 both: 1	PANSS	Positive total 15.84 (5.76) Negative total 11.11 (4.99) General total 28.64 (6.82)	2	1	2	2	0	0	ANOVA	F and T statistics	p value	n.r.	A Tobii T60-XL eye-tracker (Tobii Technology)	_	_	eye tracking technology	active	emotion recognition and visual attention	_	response time, emotion recognition, accuracy in recognizing facial affect	_	_	fixation time (fixation: gaze remaining within a radius of 30 pixels for a minimum of 100 ms.)	_
14	High resolution examination of the role of sleep disturbance in predicting functioning and psychotic symptoms in schizophrenia: A novel experience sampling study	10.1037/abn0000180	Mulligan LD, Haddock G, Emsley R, Neil ST, Kyle SD.	27362488 0	2016	prospective observational study	6 days and 6 nights	22	22	_	mean age 37.4 +- 10.4 years	69% male (n=13)	White British 19 Black British 3	n.r.	nonaffective psychosis, schizophrenia, schizoaffective disorder	12 +- 6.2 years	n.r.	n.r.	Insomnia Severity Index (ISI) PANSS PSYRATS CDS Drug Abuse Screening Test (DAST-10) Alcohol Use Disorders Identification Test (AUDIT-10) Personal and Social Performance Scale (PSP)	PANSSTotal: 22 n, 64.8 13.3 38–86 Postpositive 22 n, 14.7 3.6 8–21 PANSSNegative 22 n, 17.8 5.6 9–30 PANSSGeneral 22 n, 32.1 6.9 20–47 PSYRATS: Hallucinations 22 26 7.2 15–31 Delusions 22 13 4.8 7–17 CDS Total: 22 8.6 3.2 3–17 Normal range(0–6) 6 — — — Major depression( 7) 16 — — — AUDIT Total: 22 2.8 3.4 0–14 Low risk(0–7) 21 — — — Hazardous( 8) 1 — — — DASTTotal: 22 0.3 .9 0–3 No problems(0) 19…	2	2	2	2	0	2	Multilevel modeling	n.r.	n.r.	n.r.	CamNtech PRO-Diary	_	CamNtech PRO-Diary (actigraphy)	EMA (ecological momentary assessment)	active & passive	sleep patterns, sleep disturbance, functioning, psychotic symptom	sleep efficiency, sleep fragmentation, total sleep time.	_	mood, psychotic symptoms, daily functioning	_	_	_
15	Self-Face Recognition in Schizophrenia: An Eye-Tracking Study	10.3389/fnhum.2016.00003	Bortolon C, Capdevielle D, Salesse RN, Raffard S.	26903833 0	2016	cross sectional study	A cross-diagnostic study of adherence to ecological momentary assessment: Comparisons across study length and d	20	20	20 HC	mean age 32.25 years +- 9.45 years, range: 18 - 60	85% male (n=17)	n.r.	11.05 +- 2.48	schizophrenia	6.41 +- 6.19 years	in- and outpatients	CPZ (chlorpromazine) equivalents mean mg/day771.75 +- 468.75	PANSS	Positive symptoms 8.65+- 1.93 Negative symptoms 14.80 +- 6.96 General psychopathology 26.90 +- 5.86	2	2	2	1	2	NA	ANOVA. Student t-test	F and T statistics	p value	n.r.	E-prime software, Applied Science Laboratory Mobile Eye XG eye-tracker	_	_	eye tracking technology	active	face recognition, visual scan paths, fixations on relevant areas of faces	_	self-face recognition performance	_	_	number of fixation, duration of fixations, feature index (comparing fixations on relevant facial features (eyes, nose, mouth)	_
16	A Collaborative Approach to Identifying Social Media Markers of Schizophrenia by Employing Machine Learning and Clinical Appraisals	10.2196/jmir.7956	Birnbaum ML, Ernala SK, Rizvi AF, De Choudhury M, Kane JM.	28807 891	2017	cross sectional study	one time point	146	146 - self identified	_	n.r.	n.r.	n.r.	n.r.	schizophrenia	n.r.	n.r.	n.r.	NA	n.r.	1	1	2	1	0	1	random forest, ANOVA, Mann-Whitney U test	F and U statistics	p value	n.r.	Twitter-Crawler named GetOldTweetsAPI	_	_	social media & text: computational linguistic analysis in Twitter	passive	linguistic features of Twitter posts	_	_	_	_	_	linguistic features in social media posts, tweet frequency and content patterns, writing style, content
17	Adolescents at clinical-high risk for psychosis: Circadian rhythm disturbances predict worsened prognosis at 1-year follow-up	10.1016/j.schres.2017.01.051	Lunsford-Avery JR, Gonçalves BDSB, Brietzke E, Bressan RA, Gadelha A, Auerbach RP, Mittal VA.	2816 9087	2017	longitudinal study	5 day period	34	34	32 HC	mean age 18.79 +-1.93 years	44% male (n=15)	n.r.	Parent Education -> 15.96 years +- 2.22	clinical high risk for psychosis	n.r.	n.r.	only 3 CHR (9%) adolescents were taking anti-psychotic medication Four CHR participants (14%) were taking anti-psychotic medication at 1-year follow-up: 2 participants medicated at T1 continued antipsychotic use, 2 adolescents had initiated an anti-psychotic regimen during the follow-up period, and 1 participant previously medicated at T1 had suspended use	SIPS positive and negative	SIPS-Positive 12.35 (4.96) SIPS-Negative 9.56 (6.32) GAF (Global Assessment of Functioning) 61.24 (13.08) BDI (Beck Depression Inventory-II) 17.50 (11.86)	2	2	2	2	0	1	linear regression, independent t-tests and chi square tests	F statistic	R2 and p value	n.r.	ACTi Sleep wrist monitor (approximate cost = $225; ACTi Graph; Pensacola, FL)	_	actigraphy		passive	circadian rhythm, psychosis symptoms and psychosocial functioning through clinical interviews	circadian rhythm metrics	_	_	Intraday Variability of activity patterns, stability of light/dark cycle, relative amplitude of most active / least active periods, Mean 10 hour activity, Onset of most active period, mean 5 hour inactivity, onset of least active period	_	_
18	Coordination of Slow Waves With Sleep Spindles Predicts Sleep-Dependent Memory Consolidation in Schizophrenia	10.1093/sleep/zsw013	Demanuele C, Bartsch U, Baran B, Khan S, Vangel MG, Cox R, Hämäläinen M, Jones MW, Stick gold R, Manoach DS.	28364465 0	2017	cross sectional study	2 nights	21	21	17 HC	mean age 34 ± 9 years	81%male (n=17)	n.r.	15 +- 5	chronic medicated schizophrenia	10 ± 8 years	outpatients	S04 Aripiprazole (10 mg) + Modafinil S05 Aripiprazole (10 mg) S14 Aripiprazole (10 mg) S21 Aripiprazole (20 mg) S31 Aripiprazole (4 mg) S07 Clozapine (100 mg ) Bupropion (150 mg) S17 Clozapine (100 mg ) Paroxetine (60 mg) Klonopin (2 mg) S18 Clozapine (100 mg ) Citalopram (20 mg) S19 Clozapine (200 mg) Klonopin (0.5 mg) S23 Clozapine (200 mg) S15 Clozapine (500 mg ) Fluoxetine (20 mg) S09 Clozapi…	PANSS	PANSS Positive 12 ± 5 PANSS Negative 15 ± 5 PANSS General 28 ± 10	2	2	2	2	0	0	mixed model regression bivariate model regression	F statistics	n.r.	n.r.	Polysomnography, Embla N7000 system, Brain Vision Analyzer 2.0 (Brain Products, Germany), MATLAB R2014a (The MathWorks, Massachusetts), and R	_	_	Polysomnographie:EMG; EEG;EOG	passive	sleep spindle, slow waves	different sleep stages (WAKE, REM, N1, N2, N3), Sleep Spindle Detection, Slow Wave (SW) Detection	_	_	_	slow waves (SWs, 0.5–4 Hz) and sleep spindles (12–15 Hz), PSG: Electrooculogram, EMG); focus on NREM sleep to analyze slow wave spindle coordination	_
19	Crosscheck: Integrating self-report, behavioral sensing, and smartphone use to identify digital indicators of psychotic relapse	10.1037/prj0000243	Ben-Zeev D, Brian R, Wang R, Wang W, Campbell AT, Aung MSH, Merrill M, Tseng VWS, Choudhury T, Hauser M, Kane JM, Scherer EA.	283 68138	2017	longitudinal study	12 months	5	5	_	32, 35, 19, 27, 19	(20% male) 4 female, 1 male	multi-racial Hispanic, African American 2x, white, Hispanic American - Indian	n.r.	schizoaffective disorder 3x, psychosis not otherwise specified, schizophrenia	n.r.	n.r.	n.r.	n.r.	n.r.	2	2	2	2	0	2	n.r.	n.r.	n.r.	n.r.	Crosscheck system, a multimodal data collection system Samsung Galaxy S5 Android smartphone with the monitoring system (optional), for physical activity: multi-axial accelerometers and Google Activity Recognition API.	smartphone, Cross check system/app	_	EMA (ecological momentary assessment)	active & passive	self-reports, physical activity, geolocation, speech frequency and duration, call and text activity, app use.	sleep	_	symptoms of psychosis (e.g. Hallucinations, persecutory ideation) general mental health (stress, depression, hopefulness, calmness….)	physical Activity through sensors, geospatial activity, GPS, Wi-Fi …. Speech and frequency and duration functioning (e.g. Socialization)	_	Telecommunication, phone calls, text massages, appose (social media, YouTube. ….) phone unlock, app usage…
20	Negative affect and a fluctuating jumping to conclusions bias predict subsequent paranoia in daily life: An online experience sampling study	10.1016/j.jbtep.2016.08.014	Lüdtke T, Kriston L, Schröder J, Lincoln TM, Moritz S.	27639287 0	2017	Online experience sampling study, cross sectional	2 days	35	35	_	mean age 39 +- 9 years	46% male (n=16)	n.r.	46% had obtained A levels	schizophrenia (n = 34) and schizoaffective disorder (n = 1)	n.r.	in- and outpatients	Information about medication available for 33/35 participants. 15 (45%) reported to take no antipsychotic medication, 18 (55%) reported to take antipsychotics	n.r.	n.r.	1	2	2	2	0	2	multilevel linear regression analyses in SPSS 23.	n.r.	n.r.	n.r.	Surveys were administered online via EFS Survey (Unipark, Version 8.1). Participants were not instructed to use any specific device and could complete the ESM surveys using a PC, laptop, smartphone, or tablet.	smartphone (and pc, laptop option as well)	_	EMA (ecological momentary assessment)	active	negative affect, jumping to conclusions, paranoia	_	jumping to conclusions	paranoia and negative affect	_	_	_
21	Preliminary Study on Quantitative Sleep EEG Characteristics in Patients with Schizophrenia	10.4306/pi.2017.14.2.219	Oh SM, Lee YJ, Kim JW, Choi JW, Jeong DU.	283 26122	2017	Preliminary cross sectional study	one time point	9	9	10 HC	mean age 30 +- 13,6 years, 18-63	66,7% male, (n=6)	n.r.	n.r.	schizophrenia (n=7), other psychotic disorders not due to a substance or known physiological condition (N=2)	9 +- 13,4	n.r.	antipsychotic medication dose (mg/day), CPZ (chlorpromazine) equivalents mean mg/day 269,9 +- 324	n.r.	n.r.	1	1	1	1	0	0	Mann-Whitney test, Spearman's correlation coefficient analysis	Rho	p value	n.r.	Profusion PSG3, Comp medics, Abbottsford, VIC, Australia	_	_	Polysomnographie:EMG; EEG;EOG	passive	EEG in bilateral frontal, central and occipital areas during sleep	Time in bed, total sleep time, sleep efficiency, sleep latency, slow-wave sleep (SWS) latency, REM sleep latency, wake after sleep onset, and apnea-hypopnea index.	_	_	_	spectral power analysis (waves: delta, theta, alpha sigma, beta, gamma), apnea - hypopnea index	_
22	Visual and non-visual motion information processing during pursuit eye tracking in schizophrenia and bipolar disorder	10.1007/s00406-016-0671-z	Trillenberg P, Sprenger A, Talamo S, Herold K, Helmchen C, Verleger R, Lencer R.	2681 6222	2017	cross sectional study	one time point	21	21	24 HC and 22 Bipolar Disorder	mean age 35.1 +- 9.4 years, 18 - 60	42% male (n=9)	n.r.	14.0 +- 3	(N = 20 with schizophrenia and N = 1 with schizoaffective disorder, depressed subtype	8.4 +- 7.8 years	n.r.	CPZ (chlorpromazine) equivalents median mg/day 200, maximum 2300 Patients on antidepressants (N) 6 Patients on mood stabilizers (N) 3 At the time of recording, all patients were on stable medication for at least 2 weeks.	PANSS	PANSS (positive score) 16,4 +-4,3 PANSS (negative score) 20.9 (6.0) PANSS (global score) 38.4 (6.7) PANSS (total score) 75.6 (13.9)	2	1	2	2	0	0	ANOVA	F statistic	p value	n.r.	Eye blink II, SR Research Ltd, Ottawa/ Ontario, Canada	_	_	eye tracking technology	active	initial eye acceleration, deceleration after target extinction, eye velocity drifts before onset of target visibility, residual gain during blanking intervals.	_	_	_	_	peak gain, initial eye acceleration, deceleration after target extinction, eye velocity, residual gain	_
23	Characterizing the clinical relevance of digital phenotyping data quality with applications to a cohort with schizophrenia	10.1038/s41746-018-0022-8	Torous J, Staples P, Barnett I, Sandoval LR, Keshavan M, Onnela JP.	31304 300	2018	pilot study, longitudinal study	duration of up to 3 months	16	16	_	n.r.	n.r.	n.r.	n.r.	schizophrenia	n.r.	outpatients	n.r.	CGI	n.r.	2	2	2	2	0	0	Regression	coefficients, p-value, and their confidence intervals	n.r.	n.r.	Beiwe smartphone app onto their personal Android or iOS smartphones	smartphone app, Beiwe app	_	EMA (ecological momentary assessment)	active & passive	comparison smartphone data through sensors and surveys and future survey scores, GPS DATA	sleep	_	anxiety, mood, psychosis	physical activity, medication adherence GPS data, accelerometer data (physical activity, and movement),	_	screen on/off status, phone battery charge in status, anonymized call and text logs
24	Motor activity patterns in acute schizophrenia and other psychotic disorders can be differentiated from bipolar mania and unipolar depression	10.1016/j.psychres.2018.10.004	Krane-Gartiser K, Henriksen TEG, Morken G, Vaaler AE, Fasmer OB.	30312 969	2018	cross sectional study	one time point	28	28	18 BD and 25 UP (unipolar depression)	mean age 41.5 ± 11.5 years	44% male (n= 13)	n.r.	n.r.	13 paranoid schizophrenia (F20.0), 3 hebephrenic schizophrenia (F20.1), 1 simple schizophrenia (F20.6) 1 schizophrenia unspecified (F20.9, 2 patients had persistent delusional disorders (F22.0), 3 had acute and transient psychotic disorders (F23), 4 had schizoaffective disorders(F25) 1 had an unspecified nonorganic psychosis (F29).	n.r.	inpatients	schizophrenia (n=28) Antipsychotics 20 (71%) Hypnotics/anxiolytics 10 (36%) Anticonvulsants 4 (14%) Antidepressants 3 (11%) Antihistamines 2 (7%) No psychotropic drug treatment 5 (18%)	n.r.	n.r.	2	2	2	2	0	2	chi square tests, ANOVA, ANCOVA, paired T-tests	chi square χ2, F statistics, t-statistics	p value	n.r.	ACTi watch Spectrum, Philips Respironics Inc., Murrysville PA, USA	_	act iWatch		passive	24-hour motor activity patterns through activity	_	_	_	motor activity: intensity, amount and duration of wrist movement	_	_
25	Online Communication about Depression and Anxiety among Twitter Users with Schizophrenia: Preliminary Findings to Inform a Digital Phenotype Using Social Media.	10.1007/s11126-017-9559-y	Hswen Y, Naslund JA, Brownstein JS, Hawkins JB.	29327 218	2018	cross sectional study	one time point	203	203 - self identified	173 HC	n.r.	n.r.	n.r.	n.r.	schizophrenia	n.r.	n.r.	n.r.	n.r.	n.r.	2	2	2	NA	0	NA	t-tests. Chi square tests	t statistics, chi square χ2	p value	n.r.	Twitter’s application programming interface (API)	_	_	social media & text: tweets keywords analysis	passive	frequency and timing of communication about depression and anxiety	_	_	_	_	_	total number of tweet, tweets per day, number of friends and followers, favorites per day, followers to friends ratio
26	Reduced scanning of salient facial features mediates the association between paranoia and emotion recognition	10.1016/j.psychres.2018.08.052	Hillmann TE, Riehle M, Lincoln TM.	30195231	2018	cross sectional study	one time point	23	23	22 HC	mean age 47.2 years +- 11.3 years, 18 - 65	59% male (n=13)	n.r.	n.r.	(schizophrenia n = 11, schizoaffective disorder n = 12)	n.r.	outpatients	n.r.	Paranoia Checklist MAP-SR PANSS positive score	Paranoia Checklist -> 34.4 MAP-SR -> MAP-SR PANSS positive score--> 14.2	2	2	2	2	0	2	Independent t-tests	t statistics	p value	n.r.	RED500 infrared remote eye tracking system by SensoMotoric Instruments (Teltow, Germany).	_	_	eye tracking technology	active	visual attention and emotion recognition, and questionnaires (pen and paper)	_	emotion recognition	_	_	number of fixations, saccades, tracking ratio (% of called eye tracking data recorded), deviation of visual angles on the x/y axis.-	_
27	Relapse prediction in schizophrenia through digital phenotyping: a pilot study	10.1038/s41386-018-0030-z	Barnett I, Torous J, Staples P, Sandoval L, Keshavan M, Onnela JP.	29511333	2018	pilot study, longitudinal study	median follow-up time of 79 days	15	15	_	n.r.	n.r.	n.r.	n.r.	schizophrenia	n.r.	outpatients	n.r.	n.r.	n.r.	2	2	2	2	0	2	Hotelling’s T-squared with bootstrapping for multiple comparisons correction	bootstrapping	p value	n.r.	Beiwe smartphone app onto their personal Android or iOS smartphones	smartphone app, Beiwe app	_	EMA (ecological momentary assessment)	active & passive	mobility patterns and social behavior through smartphone use	sleep quality, circadian rhythm	_	depression, psychosis symptoms, warning symptoms scales (early signs of relapse), medication adherence, anxiety levels	daily distance traveled, daily time spent at home, locations visited,	_	duration of calls, number of missed calls, text messages sent, ….
28	Slow-wave sleep predicts long-term social functioning in severe mental illness	10.1371/journal.pone.0202198	Drews HJ, Wiesner CD, Bethke-Jaenicke C, Weinhold SL, Baier PC, Göder R.	30157190	2018	longitudinal study	Data collected: Mar 2000–Jul 2006 (PW Schizophrenia), Nov 2005–Jan 2008 (PW Depression); Follow-up: Mar 2010–May 2012 (both groups)	15	15	16 Depression	mean age 37.9 ± 5.6 years	46,6 % male (n=7)	n.r.	11.3 ± 1.9	schizophrenia	n.r.	n.r.	stable medication of Amisulpiride	PANSS	PANSS positive: baseline17.6 +- 5.8 follow up 10.7 +- 5.0 PANSS negative: baseline 20.3 +- 5.0, follow up 8.9 +- 2.5 PANSS general baseline 72.7 +- 16.7, follow up 41.7 +- 10.8	1	2	2	2	0	NA	two-tailed unpaired t-tests	t statistics	p value	n.r.	no actual brand / model reported	_	_	Polysomnographie:EMG; EEG;EOG	passive	sleep patterns, slow-wave	sleep time, efficiency, Rem latency, N1, N2, slow wave sleep duration, REM sleep duration slow-wave sleep (SWS).	_	_	_	slow-wave sleep (SWS in C3-A2 and C4-A1 electrode. EOG, EMG, respiratory and limb movement monitoring	_
29	Using wearable technology to detect the autonomic signature of illness severity in schizophrenia	10.1016/j.schres.2017.09.028	Cella M, Okruszek Ł, Lawrence M, Zarlenga V, He Z, Wykes T.	28986005 0	2018	cross sectional study	one time point	28	28	25 HC	mean age 37,5 +- 10,8 years, 18 - 65	64,29 % male (N=18)	n.r.	n.r.	schizophrenia	11.8 +- 4.1 years	n.r.	CPZ (chlorpromazine) equivalents mean mg/day 367 +- 337	PANSS	PANSS positive 9.8 +- [3.8] PANSS negative 12.7 +- [5.8] PANSS Disorganized 7.7 +- [1.8] PANSS Excited 6.0 +- [2.6] PANSS Negative Emotion Depressed 9.9 +- [3.5]	2	2	2	2	0	2	Spearman Rank Correlations, univariate ANOVA, t tests, Mann Whitney U	spearman rho p, F and T statistics	p value	n.r.	Empathic E4	_	empathic wearable wristband		passive	autonomic activity, HRV, electro dermal activity and movement	_	_	_	movement levels	electro dermal activity, blood volume pulse (photo plethysmography sensor), heart rate variability, (inter beat intervals, standard deviation of rr intervals, Root mean square of successive RR interval differences.), movement levels	_
30	Blending active and passive digital technology methods to improve symptom monitoring in early psychosis	10.1111/eip.12796	Cella M, He Z, Killikelly C, Kruczek Ł, Lewis S, Wykes T.	3082 1079	2019	proof of concept study, longitudinal study	10 days	15	15	_	mean age of 28.1 +- SD 3.8 years 18 -35	80% male (n= 12)	n.r.	n.r.	first episode psychosis	Participants were required to have the onset of psychosis within the last 12 months.	n.r.	CPZ (chlorpromazine) equivalents mean mg/day 238.7 +- 174.1	PANSS, Global Assessment of Functioning (GAF)	PANSS positive score was 17.2 (SD 4.5) PANSS negative was 17.9 (SD 4.7) PANSS general was 35.7 (SD 10.1) The GAF mean score was 48.8 (SD 9.3)	2	2	2	2	0	2	Multi-Level Logistic Modelling:	Z scores, OR	p value	n.r.	Empathic E4 wristband, ClinTouch mobile phone app	clintouch app	empathic wearable wristband	EMA (ecological momentary assessment)	active & passive	physiological signals (HRV and electro dermal activity) through wrist worn device and symptom reporting	_	_	anxiety, hallucinations, suspiciousness, depression, somatic concern, social withdrawal, hostility, conceptual disorganization	physical activity	heart rate, electro dermal activity, skin temperature	_
31	Clinical Characteristics of Obstructive Sleep Apnea in Psychiatric Disease	10.3390/jcm8040534	Knechtle B, Economou NT, Nikolaidis PT, Velentza L, Kallianos A, Steiropoulos P, Koutsompolis D, Rosemann T, Trakada G.	31003451	2019	cross sectional study	one time point	10	10	66 Major Depressive Disorder and 34 Bipolar Disorder	mean age 51.0 +- 9.8 years	100% male (n=10)	n.r.	n.r.	schizophrenia and psychotic disorders	n.r.	outpatients	Patients were treated with psych analeptics (N06), psycholeptics (N05), or antiepileptic's (N03), alone or in combination.	STOP–Bang questionnaire, Epworth Sleepiness Scale (ESS), Fatigue Severity Scale (FSS) Hospital Anxiety and Depression Scale (HADS)	(ESS) -> 8.2 +- 5.2 (FSS) -> 7.0 +- 0.0 (HADS A )-> 10.1 +- 6.9 (HADS D) -> 10.5 5.9	1	2	2	2	0	2	ANOVA, ANCOVA	F statistic, Effect size (n2)	p value	n.r.	oximetry Model 8800, Nonin Medical, Inc., Plymouth, MN, USA Spirometry Master screen Diffusion, Jaeger, Germany Polysomnography: Device: Alice, Respironics, Murraysville, PA, USA	_	_	PSG: oximetry, spirometry, PGA	passive	OSA risk, symptoms, clinical characteristics, overnight polysomnography data	sleep parameters through spirometry and PSG	_	_	_	arterial oxygen saturation through oximetry FVC andFEV1 through spirometry various parameters including apnea hypopnea index, sleep stages, oxygen saturation levels	_
32	Distributed slow-wave dynamics during sleep predict memory consolidation and its impairment in schizophrenia	10.1038/s41537-019-0086-8	Bartsch U, Simpkin AJ, Demanuele C, Wamsley E, Marston HM, Jones MW.	31685816	2019	cross sectional study	one time point	21	21	15 HC	mean age 34 ± 9 years	76% male (n=17)	n.r.	n.r.	schizophrenia	10 +- 8 years	outpatients	supplementary table 1 of referenced dataset Apripazole, Clozapine, Bupropion, Paroxetine, Citalopram, Klonopin, Modafinil, Ritalin, Benztropine, Lamotrigine, Lithium, Lorazepam, Fluoxetine, Risperidone	PANSS	PANSS Positive 12 ± 5 PANSS Negative 15 ± 5 PANSS General Psychopathology 28 +- 10	2	2	2	1	0	NA	two sided t test, Linear Mixed-Model Analysis	F and T statistics	p value	n.r.	Embla N7000 system (Medcare Systems, Buffalo, New York).	_	_	EEG; PSG	passive	slow wave amplitudes --> sleep patterns	sleep stages, slow waves, spindles,	_	_	_	Slow Waves (SWs) (0.5–2 Hz) and spindles (12–15 Hz),	_
33	Feasibility and Acceptability of Using a Mobile Phone App for Characterizing Auditory Verbal Hallucinations in Adolescents With Early-Onset Psychosis: Exploratory Study	10.2196/13882	Smelror RE, Bless JJ, Hugdahl K, Agartz I.	31094321	2019	longitudinal study	7 or more consecutive days	3	3	_	mean age 17.7 +-1.6 years	n.r.	n.r.	n.r.	nonaffective EOP (early onset psychosis) (schizophrenia, schizoaffective disorder, schizophreniform disorder, psychotic disorder not otherwise specified, brief psychotic disorder)	2.8 +- 1.8 years	in- and outpatients	2/3 participants received atypical antipsychotics	PANSS	stable PANSS scores before and after the sampling period with an average positive sum score of 14 and a P3 score of 4.	2	2	2	2	2	2	Nonparametric Correlation Analysis:	spearman rho p	p value	n.r.	iPod touch, mobile app (The mobile phone app was originally developed by coauthors KH and JB at the University of Bergen, Norway (see [46]). It was programmed in Xcode 4.2 (Apple Inc, Cupertino, CA, US), which makes it compatible with iOS devices such as the iPod touch.)	iPod touch app, Ivoice	_	EMA (ecological momentary assessment)	active	auditory verbal hallucinations characteristics	_	_	auditory verbal hallucinations: cognitive control, emotionality of content, perceptual localization, intensity, influence	_	_	_
34	Identifying psychosis spectrum disorder from experience sampling data using machine learning approaches	10.1016/j.schres.2019.04.028	Stamate D, Katrinecz A, Stahl D, Verhagen SJW, Delespaul PAEG, van Oz J, Guloksuz S.	31104913	2019	proof of concept study, longitudinal study	6 days	260	260	212	mean age 35,5 +- 11 years, 17 -64	68% male (n = 179)	n.r.	n.r.	psychotic disorder	n.r.	n.r.	n.r.	n.r.	n.r.	2	2	2	NA	0	1	SVM	AUC	AUC, p value	n.r.	smartphones: no actual brand / model reported	smartphones, app not specified	_	EMA (ecological momentary assessment)	active	daily life emotions	_	_	positive emotions, negative emotions, psychosis specific symptoms	_	_	_
35	Investigation of sleep spindle activity and morphology as predictors of neurocognitive functioning in medicated patients with schizophrenia	10.1111/jsr.12672	Baandrup L, Christensen JAE, Fagerlund B, Jennum P.	29493040 0	2019	observational study, cross sectional	one time point	37	37	_	mean age 46.57 +- 9.54 years	64,86% male (n=24)	n.r.	11.47 +- 2.58	schizophrenia	21.27 +- 11.26 years	outpatients	≥1 antidepressants [N (%)] 23 (62.16) ≥1 mood stabilizers [N (%)] 7 (18.92) ≥1 anticholinergics [N (%)] 6 (16.22) Substance abuse [N (%)] 4 (10.81)	PANSS	n.r.	2	2	2	1	0	NA	Multiple linear regression	SE, standard error	p value	n.r.	EEG, PSG, no actual brand / model reported	_	_	polysomnography: EMG, EEG	passive	sleep spindle detection, duration, , oscillation, maximum peak to peak amplitude, symmetry, density and type of spindle	sleep spindle detection, duration, , oscillation, maximum peak to peak amplitude, symmetry, density and type of spindle	_	_	_	muscle activity (EMG)	_
36	Using a Smartphone App to Identify Clinically Relevant Behavior Trends via Symptom Report, Cognition Scores, and Exercise Levels: A Case Series	10.3389/fpsyt.2019.00652	Wisniewski H, Henson P, Torous J.	316079 60	2019	retrospective observational study	30 days	5	5	_	n.r.	n.r.	n.r.	n.r.	psychosis	n.r.	n.r.	n.r.	Generalized Anxiety Disorder 7-item (GAD-7) (7), Social Functioning Scale (8) the Positive and Negative Symptom Scale (PANSS) (9) Brief Assessment of Cognition in Schizophrenia (BACS) (10)	n.r.	0	1	0	0	0	2	correlation analysis	n.r.	n.r.	n.r.	smartphones, both android and Ios operating systems, LAMP app, smartwatch: apple watch series 3 or android tic watch E (android - IOS)	smartphone, LAMP app	smartwatch	EMA (ecological momentary assessment)	active & passive	Momentary phenomenological features of persecutory ideation+BBD42:BH42	sleep quality	cognition test/games, neuropsychological tests	anxiety, depression, psychotic symptoms	GPS Location, Step count, , flights of stairs clamed and miles walked, sociability, environment	heart rate	_
37	A Computerized Method for Automatic Detection of Schizophrenia Using EEG Signals	10.1109/TNSRE.2020.3022715	Siuly S, Khare SK, Bajaj V, Wang H, Zhang Y.	32897863 0	2020	cross sectional study	one time point	49	49	32	mean age 39 years in total	(82,72 % male (n=67) -> in total not only schizophrenia)	n.r.	in total 14.5	schizophrenia	n.r.	n.r.	n.r.	n.r.	n.r.	2	2	2	2	0	NA	decision tree (DT). SVM, KW test,	chi2, AUC	p value	n.r.	BioSemi ActiveTwo System	_	_	EEG	active	EEG signals and statistical features extracted from them	_	_	_	_	brain activity (EEG), Time-Frequency Components (Intrinsic Mode Functions - IMFs), statistical Features of EEG Signals (Maxima, minima …)	_
38	A deep learning model for detecting mental illness from user content on social media	10.1038/s41598-020-68764-y	Kim J, Lee J, Park E, Han J.	32678250 0	2020	cross sectional study	Data collected: January 2017- December 2018		5,392 self-reported	228,060 total users	n.r.	nr.	n.r.	n.r.	schizophrenia	n.r.	n.r.	n.r.	n.r.	n.r.	2	2	2	NA	0	NA	binary classification models, XGBoost , CNN	F1 Score	n.r.	n.r.	Platform: Reddit, boost Classifier, Convolutional neural network	_	_	social media & text: reddit: deep learning approach to analyze posting information on Reddit, Xboost Classifier, Convolutional neural network	passive	posting information from social media	_	_	Subreddits: r/depression, r/Anxiety, r/bipolar, r/BPD, r/schizophrenia, r/autism	_	_	Titles, and content of the posts made by users
39	Aberrant salience predicts psychotic-like experiences in daily life: An experience sampling study	10.1016/j.schres.2020.03.016	Chun C, Gross G, Mielock A, Kwapil T.	32249121	2020	experience sampling study, longitudinal study	7 days	165	165	_	mean age 19.1 years +- 2.4 years	32% male (n= 53)	The self-identified racial/ethnic composition of the sample was: 31% Black, 3% Asian or Pacific Islander, 46% White, 6% Hispanic, 1% Native American, 13% other or multiracial, and 1% unspecified.	n.r.	positive and negative schizotypal disorder	n.r.	n.r.	n.r.	Aberrant Salience Inventory (ASI) Wisconsin Schizotypy Scales (Full-Length) Infrequency Scale:	mean ASI score was 16.2 (SD = 6.2, range = 1 to 28)	1	2	2	2	0	2	hierarchical linear modeling	predictor standardized coefficients,	p value	n.r.	smartphones: no actual brand / model reported	smartphones, app not specified	_	EMA (ecological momentary assessment)	active	aberrant salience	_	_	positive (psychotic like), negative and disorganized Schizotypy symptoms and experiences, aberrant salience, Schizotypy traits (magical ideation, perpetual aberration, physical anhedonia, revised social anhedonia)	_	_	_
40	Ambulatory digital phenotyping of blunted affect and alogia using objective facial and vocal analysis: Proof of concept	10.1016/j.schres.2020.03.043	Cohen AS, Cowan T, Le TP, Schwartz EK, Kirkpatrick B, Raugh IM, Chapman HC, Strauss GP.	32247747 0	2020	proof of concept study -, longitudinal	n.r.	25	25	27 HC	mean age 39.28 +- 10.89 years	n.r.	n.r.	12.92 +- 2.02	schizophrenia and schizoaffective disorder	n.r.	outpatients	Patients were under medication and clinically stable	PANSS, BNSS, SLOF	PANSS: Positive factor 16.28 (7.11) PANSS: Negative factor 8.88 (5.72) PANSS: General 33.16 (11.66) BNSS: Anhedonia 4.44 (5.24) BNSS: Sociality 2.6 (2.77) BNSS: Avolition 3.8 (3.04) BNSS: Blunt Affect 2.92 (4.76) BNSS: Alogia 0.72 (1.81) SLOF: Total 23.70 (6.36)	2	2	2	2	0	2	Intra-Class Correlation, logistic and linear regression	F statistics, Intra Class correlation Coefficients (ICC), X2, R2	p value	good test-retest reliability	Blue Vivo 5R phones with an Android operating system with EMA and Face Reader version 7.0 (Noldus, 2018), a commercially-available program, was used to measure facial expressions.	smartphones, Ilumivu - mEMA	_	EMA (ecological momentary assessment) & Audio and video recording: ambulatory vocal and facial analysis tools	active	vocal acoustic and facial emotion expression	_	_	neutral, positive, negative expression	vocal features: (number of utterances, pitch, intonation, jotter, emphasis, shimmer	vocal features: (number of utterances, pitch, intonation, jotter, emphasis, shimmer	_
41	An Analysis of Eye-Tracking Features and Modelling Methods for Free-Viewed Standard Stimulus: Application for Schizophrenia Detection	10.1109/JBHI.2020.3002097	Kacur J, Polec J, Smolejova E, Heretik A.	3275093 6	2020	comparative cross sectional study	one time point	22	22	22 HC	mean age 38.1 ± 10.3 years	59,1 % male (n= 13)	n.r.	n.r.	schizophrenia	n.r.	outpatients	all on antipsychotic medication	n.r.	n.r.	2	2	2	1	0	NA	CNN, Gaussian Mixture Model, Hidden Markov Model, k-fold cross validation and paired t test	t statistics, AUC,	AUC, p value	n.r.	Tobii X2-60 eye tracker and the Tobii Pro Studio solution	_	_	eye tracking technology	active	eye movements	_	emotion recognition	_	_	fixations, saccades, scan paths, velocities, gaze plots, hidden Markov model based patterns to classify eye movement sequences	_
42	Blinded Clinical Ratings of Social Media Data are Correlated with In-Person Clinical Ratings in Participants Diagnosed with Either Depression, Schizophrenia, or Healthy Controls	10.1016/j.psychres.2020.113496	Kelly DL, Spaderna M, Hodzic V, Nair S, Kitchen C, Werkheiser AE, Powell MM, Liu F, Coppersmith G, Chen S, Resnik P.	330653 72	2020	prospective observational study, longitudinal study	to four Months	8	8	7 HC and 7 Depression	mean age 40.5 ± 7.1 years, 31 49	50% male (n=4)	Race(n,%)African American 5(63%) Caucasian 3(38%) Asian 0	n.r.	schizophrenia, depression	n.r.	n.r.	Antipsychotics 8/8(100%) Antidepressants 4/8(50%) Anticholinergics 3/8(38%) Antihypertensive 2/8(25%) Thyroid 1/8(12.5%) Vitamins 4/8(50%)	MADRS: Montgomery Asber Depression rating scale BPRS: Brief psychiatric Rating scale CAPE 42: community assessment of psychic experiences	n.r.	2	0	2	1	0	NA	spearman correlation analysis and mixed effect models	F Statistics, Correlation coefficient R	p value	n.r.	secure platform for online data collection	_	_	social media & text: Facebook posts analysis	passive	severity of psychiatric symptoms form in person assessments and social media	_	_	depression symptoms, psychosis, general psychiatric symptoms	_	_	Facebook posts and social media content
43	Deriving symptom networks from digital phenotyping data in serious mental illness	10.1192/bjo.2020.94	Hays R, Keshavan M, Wisniewski H, Torous J.	331 38889	2020	prospective observational study, longitudinal study	90 days	42	42	38 HC	mean age 38.09 +- 14.64 years	54,8% male (n=23)	American Indian or Alaskan Native 2 (4.8) Asian 0 Black or African American 15 (35.7) Multiracial or other 2 (4.8) White 23 (54.8)	n.r.	schizophrenia	n.r.	n.r.	n.r.	Brief Assessment of Cognition in Schizophrenia (BACS) Positive and Negative Syndrome Scale (PANSS)	n.r.	2	2	2	2	0	2	t-tests. Chi square tests	T statistics, X2	p value	n.r.	mind LAMP smartphone app	participants smartphone, mind LAMP	_	EMA (ecological momentary assessment)	active & passive	self-reported mood, anxiety, psychosis symptoms, sleep quality, social function, cognitive assessment smartphone touch screen data	sleep, sleep	cognitive state, cognitive assessment , (smartphone screen interaction latency)	anxiety, psychosis	physical activity, step count, social functioning	_	_
44	Detecting motor slowing in clinical high risk for psychosis in a computerized finger tapping model	10.1007/s00406-019-01059-0	Damme KSF, Osborne KJ, Gold JM, Mittal VA.	314 32263	2020	cross sectional study	one time point	41	41	32 HC	mean age 20.66 +- 2.14, range 15-24 (SZ + HC)	41% (n=30) (all)	n.r.	n.r.	clinical high risk for psychosis	n.r.	n.r.	Medication with antipsychotics was an exclusionary criterion as antipsychotics have been related to motor slowing [34], and so none of the current sample of CHR subjects were medicated with antipsychotics.	SIPRS (structured interview for psychosis Risk Syndrome)	n.r.	2	0	2	0	0	NA	t-tests. Chi square tests, repeated-measure general linear model	T and F statistics, X2	p value	n.r.	Computerized Finger-tapping Test (CTAP) is part of the Penn Computerized Neurocognitive Battery (CNB)	_	_	computerized test: computerized finger tapping test	active	motor slowing	_	cognitive performance, tapping speed, motor speed, motor slowing, tapping speed	_	_	_	_
45	Geolocation as a Digital Phenotyping Measure of Negative Symptoms and Functional Outcome	10.1093/schbul/sbaa121	Raugh IM, James SH, Gonzalez CM, Chapman HC, Cohen AS, Kirkpatrick B, Strauss GP.	32851401	2020	cross sectional study	one time point	41	41	42 HC and 19 Bipolar Disorder	mean age 39.59 +- 12.64 years, 6-18	31.7% male (n=13)	African American 13 (31.7) Asian American 0 Biracial 3 (7.3) Caucasian 23 (56.1) Hispanic/Latino 2 (4.9) Other 0	13.2 +- 2.04	schizophrenia	n.r.	outpatients	n.r.	SCID BNSS PANSS Level of Functioning Scale	n.r.	2	2	2	2	0	2	ANOVA, linear mixed model, linear quadratic or logarithmic regression, hierarchical regression	F statistic, beta	p value	n.r.	Blue Vivo 5R smartphone, mEMA ilumivu	smartphones, Ilumivu - mEMA	_		active & passive	geolocation	_	_	_	GPS coordinates, entropy, location variance, total amount of change in distance over time, total distance traveled …....	_	_
46	Predicting Early Warning Signs of Psychotic Relapse From Passive Sensing Data: An Approach Using Encoder-Decoder Neural Networks	10.2196/19962	Adler DA, Ben-Zeev D, Tseng VW, Kane JM, Brian R, Campbell AT, Hauser M, Scherer EA, Choudhury T.	328 65506	2020	observational longitudinal study	12 months	60	60	_	Relapse mean age 33 years +- (23-47), Non - relapse mean age 40 years +- (26-50)	Relapse 55% male (n=10) non- Relapse 60% male (n=23)	n.r.	n.r.	schizophrenia, schizoaffective disorder, psychosis non other specified	n.r.	in- and outpatients	n.r.	BPRS	BPRSb Relapse 29 (23-33) Non - Relapse 24 (21-29)	2	2	2	2	0	2	post hoc analysis, decision tree model, random forest algorithm, linear regression model, cross validation/ kfold cross validation	coefficient beta, Cohen d	p value	n.r.	Android smartphone with Crosscheck app + Feedforward Neural Network Anomaly Detection (FNN AD) model (machine learning model)	Crosscheck system/app	_		passive	behavioral anomalies indicative of early warnings	sleep data	_	_	activity (gps, accelerometer), location, conversations,	_	phone usage data, incoming calls, text messages, number of screen unlocks
47	Towards clinically actionable digital phenotyping targets in schizophrenia	10.1038/s41537-020-0100-1	Henson P, Barnett I, Keshavan M, Torous J.	3237 2059	2020	exploratory, longitudinal study	three months	45	45	43 HC	mean age 37.45 +-14.57 years	51.1% male (n=23)	American Indian or Alaskan Native = 4 (9.3%) Asian = 1 (2.3%) Black or African-American = 12 (27.9%) Multiracial or Other = 2 (4.7%) White Caucasian = 24 (55.8%)	4-year college graduate or higher = 16 (35.6%) High school graduate/GED = 12 (26.7%) Some college = 14 (31.1%) Some high school = 3 (6.7%)	schizophrenia or schizoaffective disorder	n.r.	n.r.	n.r.	n.r.	n.r.	2	0	2	2	1	2	statistical clustering method, spearman correlation analysis	spearman rho p	p value	n.r.	smartphone with mind LAMP and Beiwe APP, smartwatch	mind LAMP app and Beiwe app	smartwatch	EMA (ecological momentary assessment)	active & passive	social rhythms and their associations with symptomatology	sleep	_	mood, anxiety, psychosis symptoms,	accelerometer, sociability	_	screen on/off, call text logs
48	A cross-diagnostic study of Adherence to Ecological Momentary Assessment: Comparisons across study length and daily survey frequency find that early adherence is a potent predictor of study-long adherence	10.1016/j.pmip.2021.100085	Jones SE, Moore RC, Pinkham AE, Depp CA, Granholm E, Harvey PD.	34541425	2021	two longitudinal study	sample A 7 and sample B 30 days	210	106 sample A; 104 sample B	sample A: 76 HC and sample B: 76 Bipolar Disorder	sample 1: mean age 51.17 +- (9.3) smaple2: 41.98 +- (10.44)	sample 1: 71% male (n=71) smaple2 : 51% male (n=50)	sample B: Racial Status (%)Caucasian 32 African American 54 Asian 2 Native American, Hawaiian, Alaska 1 Other, Multiple, Unknown 11 Ethnic Status Hispanic 24 Non-Hispanic 76	13 +-1.9 + 12.53 +- 2.32	schizophrenia and schizoaffective disorder	n.r.	outpatients	Clinical participants were included if psychiatrically stable on psychotropic medication for ≥ 4 weeks	n.r.	n.r.	2	2	2	2	0	2	Pearson correlation, t-test, chi square tests	T statistic, X2 tests	p value	n.r.	Samsung Android OS smartphone	smartphone, app not specified	_	EMA (ecological momentary assessment)	active	adherence to EMA	_	_	mood states (sadness, relaxation, anxiety), psychotic symptoms	location, social context, activities,	_	_
49	Anomaly detection to predict relapse risk in schizophrenia	10.1038/s41398-020-01123-7	Henson P, D'Mello R, Vaidyam A, Keshavan M, Torous J.	33431818	2021	prospective observational study	22 months collection, enrollment 3 to 12 months	63	63	27 HC	mean age 36.45 +- 14.96 years	55.6% male (n=35)	American Indian or Alaskan Native 4 (6.6%) Asian1 (1.6%) Black or African American 18 (29.5%) Multiracial or Other 5 (8.2%) White Caucasian 32 (52.5%) Native Hawaiian or Pacific Islander 1 (1.6%	4-year college graduate or higher 18 (28.6%) High school graduate/GED 19 (30.2%) Some college 21 (33.3%) Some high school 5 (7.9%)	schizophrenia	n.r.	outpatients	n.r.	PANSS, PHQ-9, GAD7, CGI	n.r.	1	1	2	1	0	2	n.r.	n.r.	p value	n.r.	mind LAMP and Beiwe app	smartphone app, mind lamp and Beiwe app	_	EMA (ecological momentary assessment)	active & passive	smartphone based anomaly behavior	sleep	visual attention and task switching called jewels Trail A / B	depression, anxiety, psychosis	accelerometer	_	call/text logs and screen time
50	Calculating individualized risk components using a mobile app-based risk calculator for clinical high risk of psychosis: findings from Shanghai At Risk for Psychosis (SHARP) program	10.1017/S003329171900360X	Zhang T, Xu L, Li H, Woodberry KA, Kline ER, Jiang J, Cui H, Tang Y, Tang X, Wei Y, Hui L, Lu Z, Cao L, Li C, Niznikiewicz MA, Shenton ME, Keshavan MS, Stone WS, Wang J.	31839016	2021	longitudinal study	2 years	300	300	_	mean age 19,5 +-5,1 years	48% male(n=144)	n.r.	10.5 +- 2.7	clinical high risk for psychosis	n.r.	outpatients	Antipsychotics were used by 157 participants (80.1%), antidepressants by 41 (20.9%), and one participant received four sessions of cognitive behavioral therapy.	SIPS, MATRICS, GAF	n.r.	2	0	2	2	0	NA	Hosmer–Lemeshow Goodness-of-Fit Test, Wald χ2 statistic, bootstrap resampling	ROC AUC; X2, bootstrap resampling, beta	p value	n.r.	mobile app-based SHARP-RC (risk calculator)	smartphone app, sharp RC app	_		active	not mentioned	_	cognitive performance through trail making test and symbol coding test	positive, negative symptoms,	_	_	_
51	Capturing Clinical Symptoms with Ecological Momentary Assessment: Convergence of Momentary Reports of Psychotic and Mood Symptoms with Diagnoses and Standard Clinical Assessments	PMID: 34150360	Harvey PD, Miller ML, Moore RC, Depp CA, Parrish EM, Pinkham AE.	3415 0360	2021	longitudinal study	30 days	102	102	71 BD	mean age 41.98 +- 10.44 years, 18-60	52% male (n=53)	Caucasian 32 African American 54 Asian 2 Native American, Hawaiian, Alaskan 1 Other, multiple, unknown 11 ETHNIC; Hispanic 24, non Hispanic 76	12.53 +- 2.32	schizophrenia, any subtype, schizoaffective disorder	n.r.	outpatients	participants were excluded if medication changes exceeded 20% in dose or involved a new prescription during that period	PANSS	PANSS endpoint hallucinations: 3.23 PANSS endpoint delusions 3.40 PANSS endpoint suspiciousness 3.44 EMA: PANSS reduced emotional experience 5.75	2	2	2	2	0	2	Hierarchical Linear Modeling (HLM), Mixed Model Repeated Measures Analysis of Variance (MMRM), regression analyses	X2, R2	p value	n.r.	Samsung Galaxy S8 smartphone with an Android operating system	smartphone, weblink survey	_	EMA (ecological momentary assessment)	active	surveys for mood, location and who they were with	_	_	psychotic symptoms: (hearing voices, paranoid ideation…), mood symptoms (sadness happiness..).	location, social context, activities,	_	_
52	Computer Vision-Based Assessment of Motor Functioning in Schizophrenia: Use of Smartphones for Remote Measurement of Schizophrenia Symptomatology	10.1159/000512383	Abbas A, Yadav V, Smith E, Ramjas E, Rutter SB, Benavidez C, Koesmahargyo V, Zhang L, Guan L, Rosenfield P, Perez-Rodriguez M, Galatzer-Levy IR.	33615120	2021	longitudinal study	14 days	18	18	9 HC	mean age 48.1 +- 13.1 years	38% male (n=7)	n.r.	n.r.	schizophrenia	n.r.	n.r.	stable regimen of psychotropic medications	PANSS	n.r.	1	0	2	0	0	0	multiple logistic regression, linear regression, t-test	T statistics, R2	p value, z value	n.r.	either own or study smartphone, AI Cure app	AI Cure app	_	Audio and video recording: convolutional neural network (CNN)computer vision based approach with video data	active & passive	head movement	_	_	_	_	Euclidean distance of head movement calculated across x,y and z axis. Head movements, heads position relative to the camera	_
53	Different facial recognition patterns in schizophrenia and bipolar disorder assessed using a computerized emotional perception test and fMRI	10.1016/j.jad.2020.09.125	Hwang HC, Kim SM, Han DH.	330 39778	2021	cross sectional study	one time point	52	52	50 HC and 53 Bipolar Disorder	mean age 26.4 ±6.9 years, 18-60	52% male (n=27)	n.r.	12.4 ± 1.9	schizophrenia	4.6 ±3.7 years	n.r.	patient was being treated with psychiatric medications, inclusion criteria: drug naive status	Korean versions of the Positive and Negative Syndrome Scale (PANSS) YMRS (Korean version of young mania rating scale)	Total⁎⁎ 80.0±11.8 Positive symptoms⁎⁎ 26.3±4.9 Negative symptoms⁎⁎ 14.2±4.6 YMRS --> 14.4±6.2	2	0	2	2	0	NA	ANOVA, independent t-test, Pearson's	F and t statistics, r values	p value	n.r.	computerized emotional perception test administered on a 10-inch tablet	_	_	computerized test: computerized emotional perception test	active	facial emotion recognition	_	facial emotion recognition ability, correct response rate, reaction time, accuracy, emotional perception index	_	_	_	_
54	Digital phenotyping adherence, feasibility, and tolerability in outpatients with schizophrenia	10.1016/j.jpsychires.2021.04.022	Raugh IM, James SH, Gonzalez CM, Chapman HC, Cohen AS, Kirkpatrick B, Strauss GP.	33964 681	2021	prospective cross sectional	8 days	54	54	55 HC	mean age 39.17 +- 12.41 years	35.2% male (n = 19)	African American 17 (31.5%) Asian American 0 Biracial 3 (5.6%) Caucasian 32 (59.3%) Hispanic/Latino 2 (3.7%) Other 0	13.24 +- 2.27	schizophrenia	n.r.	outpatients	n.r.	PANSS, BNSS	PANSS Positive 13.58 (5.13) BNSS Total 15.38 (13.47)	2	2	2	2	0	2	mixed-models ANOVA, multiple regression models, beta	F and T statistics, Cohens d, beta	p value	n.r.	smartphone with mEMA application from Ilumivu and the Alert app from Empathic	smartphones, Ilumivu - mEMA, Alert app	smart band	EMA (ecological momentary assessment)	active & passive	adherence, feasibility, tolerability (active through EMA and passive (geolocation, accelerometry))	_	cognitive tests	_	accelerometer, event contingent: morning, event evening, ambient sound	skin conductance, skin temperature	_
55	mHealth-Assisted Detection of Precursors to Relapse in Schizophrenia	10.3389/fpsyt.2021.642200	Buck B, Hallgren KA, Campbell AT, Choudhury T, Kane JM, Ben-Zeev D.	34135781	2021	longitudinal study	12 months	61	61	_	> 18	n.r.	n.r.	n.r.	schizophrenia	n.r.	in- and outpatients	n.r.	BPRS	n.r.	2	2	2	2	0	1	latent growth curve analysis within a multilevel modeling framework	Cohens d, SE, B coefficient	p value	n.r.	Galaxy S5 Android smartphones, Crosscheck	smartphone, Cross check system/app	_	EMA (ecological momentary assessment)	active & passive	negative mood, anxiety, persecutory ideation, hallucinations	sleep	_	anxiety, hallucinations, persecutory ideation, depression, affect	accelerometer + GPS	_	_
56	Momentary Manifestations of Negative Symptoms as Predictors of Clinical Outcomes in People at High Risk for Psychosis: Experience Sampling Study	10.2196/30309	Paetzold I, Hermans KSFM, Schick A, Nelson B, Velthorst E, Schirm Beck F; EU-GEI High Risk Study; van Os J, Morgan C, van der Gaag M, de Haan L, Valmaggia L, McGuire P, Kempton M, Myin-Germeys I, Reininghaus U.	3480 7831	2021	longitudinal study	1 and 2 year follow up	79	79	_	mean age 23 +- 4.93 years, 15-35 years	44% male (n=35)	The majority (53/79, 67%) of the sample was White, followed by 15% (12/79) with Black ethnicity.	n.r.	ultra-high risk for psychosis	n.r.	n.r.	n.r.	BPRS, GAF, CGI	BPRS: total score, mean / SD 44.00 (9.46) GAF: symptoms, mean / SD52.88 (9.85) CGI: Illness severity, mean SD 3.57 (1.21)	2	1	2	2	0	0	linear regression model	t statistics	p value	n.r.	Spymaster: which prompted participants with a beep	Spymaster	_	EMA (ecological momentary assessment)	active	negative symptoms	_	_	anhedonia, social anhedonia, blunted affective experience, lack of social drive	_	_	_
57	Schizophrenia Detection Using Machine Learning Approach from Social Media Content	10.3390/s21175924	Bae YJ, Shim M, Lee WH.	34502815	2021	cross sectional study	one time point	NA	60,009 original schizophrenia posts from 16,462 users	248,934 control user	n.r.	n.r.	n.r.	n.r.	schizophrenia	n.r.	n.r.	n.r.	n.r.	n.r.	2	NA	2	2	0	NA	two-tailed t-test, support vector machine (SVM), logistic regression, naive Bayes and random forest	t-statistics, AUC, F1 score, Accuracy	p value	n.r.	Push shift application program interface for data collection, Reddit platform	_	_	social media & text analysis	active	linguistic feature and content topics in social media posts	_	_	_	_	_	linguistic features, word count, timer orientation, contents topics, symptoms of schizophrenia, medication, general themes
58	Self-reported social functioning and social cognition in schizophrenia and bipolar disorder: Using ecological momentary assessment to identify the origin of bias	10.1016/j.schres.2021.02.011	Durand D, Strassnig MT, Moore RC, Depp CA, Ackerman RA, Pinkham AE, Harvey PD.	336678 54	2021	longitudinal study	30 days	102	102	71 BD	mean age 41.98 +- 10.44 years, range 18-60	52% male (n=53)	Caucasian 32 African American 54 Asian 2 Native American, Hawaiian, Alaskan 1 Other, multiple, unknown 11 ETHNIC; Hispanic 24, non Hispanic 76	12.53 +- 2.32	schizophrenia, any subtype, schizoaffective disorder	n.r.	outpatients	stable medication regimen for at least six weeks, with no dose changes >20% for a minimum of two weeks. All antipsychotics and antipsychotic combinations were permitted.	SLOF (Specific Levels of Functioning) OSCARS (Observable Social Cognition Rating Scale)	OSCARS total score Self-reported 23.81+- 11.61 Observer rated 24.10 +- 7.10 Difference(Overestimation) - 0.29+- 10.82 SLOF interpersonal functioning Self-reported 24.23 6.77 Observer rated 22.56 +- 5.03 Difference(Overestimation) 1.67+- 5.87	2	1	2	2	0	2	mixed model repeated measures analysis of variance(MMRM), omnibus test, chi squared	t-statistics, X2	p values	n.r.	A Samsung smartphone with Android OS	smartphone, weblink survey	_	EMA (ecological momentary assessment)	active	social functioning and social cognition	_	_	sadness levels,	location, social functioning, activity,	_	_
59	Sleep and circadian rhythm disruption predict persecutory symptom severity in day-to-day life: A combined actigraphy and experience sampling study	10.1037/abn0000645	Kammerer MK, Mehl S, Ludwig L, Lincoln TM.	33211503	2021	longitudinal study	one week	67	67	39 HC	mean age 38.04 +- 12.29 years	59,7 % male (n= 40)	n.r.	Level: High 35 (52.2) Medium 17 (25.4 Low 14 (20.9) None 1 (1.4)	schizophrenia(n=47), schizoaffective disorder (n =16), or delusional disorder(n= 4),	n.r.	outpatients	CPZ (chlorpromazine) equivalents mean mg/day 520.82 +- (445.96)	PANSS, PSYRATS, CDSS	PSYRATSc Delusion 15.13 (3.61) Hallucination 9.45 (12.89) Total 24.58 (14.5) PANSSc Positive score 16.66 (3.96) Negative score 15.78 (4.73) General psychopathology 33.87 (6.79) Role Functioning Scaleb,c 7.51 (1.58) CDSSc 6.04 (4.05)	2	2	2	2	0	2	chi square and t tests, linear mixed models and regression analysis	F statistics, R2, b coefficient	p value, Confidence interval	n.r.	Actiwatch 2; Philips Respironics, Murrysville, PA) + smartphones (Android) that were programmed with the movisensXS ESM application Movisens GmbH, Karlsruhe, Germany	smartphone, movisensXS	actigraphy	EMA (ecological momentary assessment)	active & passive	sleep patterns and persecutory symptoms	sleep quality, total sleep time, wake after sleep onset, sleep efficiency, sleep onset latency --> interdaily stability, intraday variability, relative amplitude	_	persecutory symptoms, negative affect,	_	_	_
60	Utilizing Instagram Data to Identify Usage Patterns Associated With Schizophrenia Spectrum Disorders	10.3389/fpsyt.2021.691327	Hänsel K, Lin IW, Sobolev M, Muscat W, Yum-Chan S, De Choudhury M, Kane JM, Birnbaum ML.	34483 987	2021	cross sectional study	one time point	34	34	34 HC	mean age 23.6 ± 4.4 years, 15-35 years range,	65% male (n=22)	Race African American 15 (44%) Native American 6 (18%) Other/mixed 3 (9%) White 10 (29%) Ethnicity Hispanic 4 (12%) Non-Hispanic 30 (88%)	n.r.	schizophrenia spectrum disorder, schizoaffective disorder, schizophreniform, unspecified schizophrenia spectrum disorder	n.r.	in- and outpatients	n.r.	n.r.	n.r.	1	NA	2	2	0	NA	independent t-tests, non-parametric Mann Whitney U tests, ANOVA, multiple linear regression, Spearman correlation	T statistics, F statistics, U statistics, Cohens D, Spearman rho p	p value	n.r.	Instagram platform, Python OpenCV library (43). Image statistics	_	_	social media & text analysis: image based platforms on social media (Instagram) analysis	passive	image gestures, social connections	_	_	_	_	_	image characteristics, color composition, image statistics (face count, aspect ratio), social connections (follower), time of the day of posts
61	Aberrant salience predicts fluctuations of paranoia two weeks in advance during a 1-year experience sampling method study in people with psychosis	10.1016/j.schres.2021.11.009	Lüdtke T, Moritz S, Westermann S, Pfuhl G.	34872 834	2022	longitudinal study	one year	30	30	_	mean age 42,87 +- 12,11 years, 18-65	47% men (n=14)	n.r.	73% at least 11 22/30	non-affective psychotic disorder (past or current)	n.r.	n.r.	taking antipsychotic medication: 25/30 (83%)	Mini International Neuropsychiatric Interview (Lecrubier et al., 1997), Positive and Negative Syndrome Scale (Kay et al., 1987) Community Assessment of Psychic Experiences (CAPE; Stefanis et al., 2002)	PANNS: total score 45,59 +- 14.31 PANSS negative 11 +- 5.17 PANSS positive 13.03. +- 7.22	2	2	2	2	1	0	linear mixed model analyses, logistic mixed model	t statistics	p value	n.r.	smartphone, no actual brand / model reported	smartphone, n.s.	_	EMA (ecological momentary assessment)	active	negative affect, aberrant salience and psychotic symptoms	_	_	anxiety, paranoia, hallucinations, suspiciousness,	_	_	_
62	Accuracy of immediate self-assessment of neurocognitive test performance: Associations with psychiatric diagnosis and longitudinal psychotic symptoms	10.1016/j.jpsychires.2022.10.069	Morgan O, Strassnig MT, Moore RC, Depp CA, Ackerman RA, Pinkham AE, Harvey PD.	3637 2002	2022	longitudinal study	30 days	126	126	114 Bipolar Disorder	mean age 41.91 10.74 years	51% male (n=64)	Racial status White (%) 35% Black (%) 52% Other (%) 17% Ethnicity (% Hispanic) 22%	12.67 +- 2.39	schizophrenia	n.r.	n.r.	one atypical antipsychotic: 73% two or more atypical antipsychotic 17% conventional antipsychotics 15% antidepressants 48% mood stabilizers 34% no medication 0 %	MADRS, YMRS, PANSS	MADRS [M (SD)] 10.71 (10.86) YMRS [M (SD)] 1.01 (3.48) PANSS [M (SD)] Positive symptoms 15.88 (5.04)	2	2	2	1	0	2	Hierarchical linear modeling (HLM), t-tests, Pearson correlations	t statistics	p value	n.r.	Samsung smartphone with the Android operating system, Samsung Galaxy S7	smartphone, weblink survey	_	EMA (ecological momentary assessment)	active	neurocognitive tests, self assessment accuracy and frequency of psychotic symptoms	_	_	hearing voices, special powers, mind reading mood : sadness, happiness, relaxation, anxiety	home or away, alone or with someone else	_	_
63	Cross-Platform Detection of Psychiatric Hospitalization via Social Media Data: Comparison Study	10.2196/39747	Nguyen VC, Lu N, Kane JM, Birnbaum ML, De Choudhury M.	3658 3932	2022	comparison study, longitudinal study	4 years	141	141	127 HC	mean age 24.86 +- 5.49 years, 15-35	63.1% male (n=89)	Race or ethnicity, n (%) African American or Black 64 (45.4) Asian 20 (14.2) White 37 (26.2) Mixed race or other 15 (10.6) Hispanic 5 (3.5) Pacific Islander 0 (0)	n.r.	Schizophrenia Schizophreniform Schizoaffective Unspecified SSDs	n.r.	n.r.	n.r.	n.r.	n.r.	2	2	2	2	0	NA	random forest, logistic regression, support Vector machine, multilayer perceptron	F1 score, accuracy, AUROC	AUROC, p value	n.r.	Facebook, Twitter, and Instagram data archives, machine learning analysis	_	_	social media & text: machine learning classifier of social media data	passive	feasibility of predicting psychiatric hospitalization	_	_	_	_	_	Facebook: status updates comment…, twitter posts, Profile pictures and story photos, posting frequency, posting time..
64	Decision support system for the differentiation of schizophrenia and mood disorders using multiple deep learning models on wearable devices data	10.1177/14604582221137537	Nguyen DK, Chan CL, Li AA, Phan DV, Lan CH.	36317536	2022	longitudinal study	multiple consecutive days	22	22	32 HC	mean age 46.7 ± 10.9 years	9% male (=2)	n.r.	n.r.	schizophrenia	n.r.	n.r.	n.r.	n.r.	n.r.	1	0	2	2	0	0	deep learning models, CNN, RNN, Pearson correlation	F1 score, MCC (matthews correlation coefficient), Accuracy, Sensitivity	n.r.	n.r.	Actiwatch, fourth model, Cambridge Neurotechnology Ltd, United Kingdom, CNN, RNN-	_	actigraphy		passive	activity motion signal data form wearable device	_	_	_	accelerometry data, daily activity patterns, number of movement counts /s	_	_
65	Deconstructing emotion regulation in schizophrenia: the nature and consequences of abnormalities at the identification stage	10.1007/s00406-021-01350-z	Raugh IM, Strauss GP.	34716 486	2022	longitudinal study	6 days	48	48	52 HC	mean age 38.56 +- 11.86 years	35,4% male (n=17)	Race; n (%) Black 14 (29.2%) Asian-American 0 Biracial 3 (6.2%) White 29 (60.4%) Latin 2 (4.2%) Other 0	13.12 +- 2.29	schizophrenia n=20, schizoaffective n=26, bipolar disorder with psychotic features n=2	n.r.	outpatients	n.r.	BNSS, PANSS, LOF	n.r.	2	2	2	2	0	1	multilevel binary logistic and linear regression, Pearson correlations, ANOVA	beta, f statistics, T statistics,	p value, d	n.r.	smartphone app, Blue Vivo 5R Android smartphone	smartphones, Ilumivu - mEMA	_	EMA (ecological momentary assessment)	active	emotions and symptoms	_	_	anhedonia, abolition sociality, delusion, emotion regulation	home - work, activity,	_	_
66	Ecological momentary facial emotion recognition in psychotic disorders	10.1017/S0033291720004419	Depp CA, Kamarsu S, Filip TF, Parrish EM, Harvey PD, Granholm EL, Chalker S, Moore RC, Pinkham A.	33431 072	2022	longitudinal study	10 days	86	86	_	mean age 44.1 +- 11.4 range. 19-65 years	45,3% male (n=39)	Race White 26.7% Black or African American 48.9% Asian 4.6% Other 19.8% Ethnicity % Hispanic 23.3%	12.7 +- 2.4	Schizophrenia 39.5% Schizoaffective Disorder 40.7% Bipolar Disorder with Psychosis 17.5% Major Depressive Disorder with Psychosis 2.3%	n.r.	in- and outpatients	n.r.	PANSS, MADRS, YMRS	PANSS Positive 18.2 (5.6) range: 7-34 PANSS Negative 13.1 (4.0) range: 7-26 MADRS Total 15.9 (12.3) range: 0-39 YMRS Total 1.8 (3.7) range: 0-16	2	1	2	2	0	2	Parametric or non-parametric correlations, linear mixed model, univariate correlations, multivariate regression, ICC	F and T statistics, ρ (rho)	p value	n.r.	their own smartphone (either iPhone or Android) or using a study-provided Samsung Galaxy S8 Android smartphone	smartphone, weblink survey	_	EMA (ecological momentary assessment) & computerized test	active	self assessed performance of facial emotion recognition	_	facial emotion recognition accuracy, response time	psychotic symptoms, voices, trust in others,	activity, location , activity. Social activities	_	_
67	E-Prevention: Advanced Support System for Monitoring and Relapse Prevention in Patients with Psychotic Disorders Analyzing Long-Term Multimodal Data from Wearables and Video Captures	10.3390/s22197544	Zlatintsi A, Filntisis PP, Garoufis C, Efthymiou N, Maragos P, Menychtas A, Maglogiannis I, Tsanakas P, Sounapoglou T, Kalisperakis E, Karantinos T, Lazaridi M, Garyfalli V, Mantas A, Mantonakis L, Smyrnis N.	36236 643	2022	longitudinal study	more than 3 days	38	38	23 HC	mean age 30.55 +- 7.28	68,4% male (n=26)	n.r.	13.36 ± 2.18	Schizophrenia Schizoaffective Disorder Bipolar I Disorder Brief Psychotic Episode Schizophreniform Disorder	7.34 ± 6,41 years	outpatients	n.r.	PANSS	PANSS overall: 57.08 ± 14.10	2	2	2	2	0	0	mann-Whitney u test, students t test	t and u statistics,ROC - AUC	AUC, p value	n.r.	Samsung Gear S3 Frontier smartwatch + Samsung Galaxy Tab A6, CNN, FNN	_	smartwatch	Audio and video recording: tablet for video recording during clinician interviews	active & passive	biometric and behavioral indices	sleep wake ratio	_	_	accelerometer and gyroscope data, physical activity, movement behavior, spontaneous speech speech patterns, facial expressions	speech patterns, facial expressions	_
68	Evaluation of the correlation between gaze avoidance and schizophrenia psychopathology with deep learning-based emotional recognition	10.1016/j.ajp.2021.102974	Jeon G, Choi HS, Jung DU, Moon S, Kim G, Kim SJ, Moon JJ, Kim YS, Jeon DW.	3497 4374	2022	cross sectional study	one time point	45	45	_	mean age 34.40 +- 11.94 years range: 19 -65	24,44 % male (n=11)	n.r.	13.36 +- 2.19	schizophrenia	93,63 +- 92,3 months 7,80 +- 7,7 years	inpatients	CPZ (chlorpromazine) equivalents mean mg/day 703.25 +- 320.64 230 - 1374 in mg anticholinergic drug scale 5.46 2.58 0.00–10.00	PANSS, HAM A, HAM D	PANSS Positive subscale 17.42 +- 4.42 7.00–31.00 Negative subscale 21.15 +- 5.39 8.00–34.00 General psychopathology subscale 38.26 +- 6.69 22.00–54.00 Total score 76.84 +- 14.19 37.00–110.00 PANSS 5-factor model Negative symptom 17.86 +- 4.97 7.00–30.00 Excitement 8.02 +- 2.36 5.00–14.00 Cognitive 11.57 +- 3.20 5.00–25.00 Positive symptom 10.55 +- 3.21 4.00–20.00 Depression/Anxiety 15.08 +- 3.03 …	2	2	2	2	0	NA	correlation and regression analyses, Kolmogorov Smirnov test	beta, B coefficient	p value	n.r.	Tobii Pro Wearable Glasses 2 for eye tracking	_	_	eye tracking technology	active	eye movements	_	_	_	_	first dwelling time, latency to first fixation AOI %, AOI visit count, baseline pupil diameter, AOI pupil diameter, Non-AOI pupil diameter, Baseline - AOI pupil diameter change	_
69	Extracting Circadian and Sleep Parameters from Longitudinal Data in Schizophrenia for the Design of Pragmatic Light Interventions	10.1093/schbul/sbab124	Skeldon AC, Dijk DJ, Meyer N, Wulff K.	34757401	2022	longitudinal study	6 weeks	20	20	21 HC	mean age 38.8 +- 8.6 years	75% male (n=15)	n.r.	n.r.	schizophrenia	n.r.	outpatients	All patients were receiving medication and in a clinically stable state (detailed in supplemental material)	n.r.	n.r.	2	2	2	2	0	0	Wilcoxon ranksum test, correlation analysis, non- parametric spearman's rho coefficient, linear mixed effect modeling analysis	spearman correlation, T statistics	p value	n.r.	Actiwatch-L (Cambridge Neurotechnology Ltd, Cambridge, UK with Actiwatch Activity and Sleep Analysis” software (CamNtech UK)	_	actiwatch		passive	sleep patterns, light exposure, melatonin profiles	rest activity cycles, light profiles, sleep duration,	_	_	light exposure patterns	_	_
70	How do social factors relate to blunted facial affect in schizophrenia? A digital phenotyping study using ambulatory video recordings	10.1016/j.jpsychires.2022.03.024	Cowan T, Strauss GP, Raugh IM, Le TP, Cohen AS.	35366 600	2022	longitudinal study	6 days	31	31	30 HC	mean age 39.81 +- 10.64 years	29% male (n=9)	Ethnicity Asian American 0.0% Biracial 9.7% Black 22.6% Latin 3.2% White 64.5% Other 0.0%	13.32 +- 2.51	schizophrenia and schizoaffective disorder	n.r.	outpatients	patients were evaluated during periods of clinical stability as indicated by no change in medication type of dose within the past 4 weeks	BNSS, PANSS	BNSS total scores 13.86, BNSS blunted facial expression scores 1.25 (1.73) BNSS sociality internal experience scores 0.61 (1.10) PANSS positive symptom scores 17.47 +- (6.74) PANSS negative symptom scores 11.33 +- (5.77)	2	2	2	2	0	2	Pearson correlations, multilevel models, t-test, Bayesian statistics / models	beta, F statistics, T statistics,	confidence Interval, P value	n.r.	Blue Vivo 5R smartphone + Ilumivu App, Face- Reader version 8.0	smartphones, Ilumivu - mEMA	_	EMA (ecological momentary assessment) & audio and video recording: ambulatory video recording	active	facial affect and social factors	_	_	positive and negative emotions, social motivation via video recordings: positive expressions, negative expressions	social context (alone or interacting with others),	_	_
71	Longitudinal symptom changes and association with home time in people with schizophrenia: An observational digital phenotyping study	10.1016/j.schres.2022.02.031	Ranjan T, Melcher J, Keshavan M, Smith M, Torous J.	3524 5703	2022	longitudinal study	August 2019 to May 2021	86	86	_	mean age its 28,9 years	53% male (n=46); not disclosed (n=9 -> 10,5%)	Ethnicity White/Caucasian 42 -> 48.8% Black or African American 17 -> 19.8% Asian 2 ->2.3% Native Hawaiian or Pacific Islander 1 ->1.2% Multiracial or other 15 -> 17.4% Not disclosed 9 ->10.5%	n.r.	schizophrenia or schizoaffective disorders	n.r.	n.r.	n.r.	PANSS	positive score was 14.40 (SD 4.61) PANNS negative 13.81 (SD5.78) PANNS General 28.93 (SD 10.56)	1	1	2	2	0	1	correlation analysis	r	p value	n.r.	mind LAMP, smartphone	smartphone, mind LAMP	_	EMA (ecological momentary assessment)	active & passive	mood, anxiety, sleep, home time, screen on/off time	sleep, sleep	_	mood, anxiety, sleep, psychosis, social perception, and medication effectiveness	social engagement GPS, accelerometer	_	screen on /off data, call text logs,
72	Machine Learning Identifies Digital Phenotyping Measures Most Relevant to Negative Symptoms in Psychotic Disorders: Implications for Clinical Trials	10.1093/schbul/sbab134	Narkhede SM, Luther L, Raugh IM, Knippenberg AR, Esfahlani FZ, Sayama H, Cohen AS, Kirkpatrick B, Strauss GP.	34915570	2022	longitudinal study	6 days	52	52	55 HC	mean age 38.98 +- 11.97 years	34,6 % male (n=18)	Race African American 17 (32.7%) Asian American 0 Biracial 3 (5.8%) Caucasian 30 (57.7%) Hispanic/Latino (3.8%) Other 0	13.21 +- (2.28)	psychotic disorder	n.r.	outpatients	n.r.	BNSS	BNSS Total 16.10 (13.55)	1	1	2	2	0	2	random forest, K nearest Neighbors, logistic regression, ANOVA, Chi square	F statistics, X2, AUC	AUC, p value,	n.r.	embrace smart band, Android and Ilumivu App	smartphones, Ilumivu - mEMA	embrace smart band	EMA (ecological momentary assessment)	active & passive	negative symptoms, geolocation	_	_	negative symptoms, overall symptoms, emotion regulation, avolition, a sociality,	accelerometery, movement variability, GPS, distance from home, time spent at home mean total acceleration, Activity index	_	_
73	Momentary severity of psychotic symptoms predicts overestimation of competence in domains of everyday activities and work in schizophrenia: An ecological momentary assessment study	10.1016/j.psychres.2022.114487	Gohari E, Moore RC, Depp CA, Ackerman RA, Pinkham AE, Harvey PD.	3524 5835	2022	longitudinal study	30 days	102	102	_	mean age 41.98 +- 10.44 years	52% male (n=51)	Racial Status (%) Caucasian 32 African American 54 Asian 2 Native American, Hawaiian, Alaskan 1 Other, Multiple, Unknown11 Ethnic Status Hispanic 24 Non-Hispanic 76	12.53 +-2.32	schizophrenia or schizoaffective disorder	n.r.	n.r.	n.r.	SLOF (Specific Levels of Functioning)	SLOF Activities Self-report 49.56 +- 8.17 Consensus Rating 49.10 +- 4.42 SLOF Work Self-report 24.57 +- 5.17 Consensus Rating 22.48 +- 3.66 Mean Severity of Psychotic Symptoms reported on Surveys Hallucinations 1.70 +- 1.16 Paranoia 2.15 +- 1.52 All other Delusions 1.47 +- 0.94 % Surveys Home 64 % Surveys Alone 54	1	1	2	2	0	2	hierarchical linear modeling (HLM).	X2, t statistics	p value	n.r.	Samsung smartphone with Android OS	smartphone, weblinks survey	_	EMA (ecological momentary assessment)	active	mood, psychotic symptoms, everyday activities and work	_	_	hallucinations, delusions (special powers, receiving messages, mind reading, paranoid feelings), mood states (happiness, relaxation, anxiety, sadness..)	activities, location, social context	_	_
74	Smartphone digital phenotyping, surveys, and cognitive assessments for global mental health: Initial data and clinical correlations from an international first episode psychosis study	10.1177/20552076221133758	Lakhtakia T, Bondre A, Chand PK, Chaturvedi N, Choudhary S, Currey D, Dutt S, Khan A, Kumar M, Gupta S, Nagendra S, Reddy PV, Rozatkar A, Scheuer L, Sen Y, Shrivastava R, Singh R, Thirthalli J, Tugnawat DK, Bhan A, Naslund JA, Patel V, Keshavan M, Mehta UM, Torous J.	3638 6246	2022	longitudinal study	12 months	53	53	_	mean age 30.74 +- 7.30 years	49% male (n= 26)	Ethnicity Hispanic or Latino 4 (7.5%) NOT Hispanic or Latino 49 (92%) Race African American 3 (5.7%) Asian 40 (75%) Multiracial or other 2 (3.8%) White 11 (15%)	n.r.	psychotic spectrum disorder or a report of symptom onset for psychosis	n.r.	outpatients	n.r.	PANNS: Positive and Negative Syndrome Scale PHQ - 9: Patient Health Questionnaire GAD-7: Generalized Anxiety Disorder Social Functioning Scale: Evaluates social functioning. PSQI: Pittsburgh Sleep Quality Index WSS: Warning Signal Scale CGI: Clinical Global Impression Scale BACS: Brief Assessment of Cognition Scale	PANSS Positive12.2 (5.0) Negative 10.80 (3.70) General 23.9 (6.3) Total 47 (12 PHQ-9 11 (8) GAD-7 7.9 (6.4) WSS 6.4 (5.1)) PSQI 5.5 (4.0) BACS Verbal Memory −2.06 (1.33) Digit Sequencing −1.71 (1.54) Verbal Fluency −1.67 (1.42) Tower of London −1.67 (2.20) Symbol Coding −2.39 (1.43) Token Motor Task −2.36 (1.16)	1	2	2	2	0	2	Kruskal-Wallis Rank-Sum Test, Wilcoxon Rank-Sum Test, linear regression,	R2,	p value	n.r.	mind LAMP 2, from own smartphone (IOS or Android) or Samsung Galaxy M31	smartphone, mind LAMP	_	EMA (ecological momentary assessment)	active & passive	technology use	sleep	cognitive games (jewel A and B, cats and dogs, baloon risk, the bubbles)	mood, anxiety, psychosis symptoms, social functioning	medication adherence GPS data, accelerometry	_	anonymized call/text logs
75	The temporal dynamics of sleep disturbance and psychopathology in psychosis: a digital sampling study	10.1017/S0033291720004857	Meyer N, Joyce DW, Karr C, de Vos M, Dijk DJ, Jacobson NC, MacCabe JH.	334 31090	2022	longitudinal study	12 months	33	33	_	mean age 40.7 +-9.7 years, 20 - 59 range	67% male (n=24)	n.r.	n.r.	schizophrenia or schizoaffective disorder	14.4 +- 8.4 years	outpatients	35/36 participants were prescribed regular antipsychotic medication: 9 (25%) 9 clozapine for treatment-resistant psychosis, 9 (25%) were prescribed more than one antipsychotic and 7 (19%) were receiving depot medication.	Positive and Negative Syndrome Scale (PANSS), Pittsburgh Sleep Quality Index (PSQI) Insomnia Severity Index (ISI) ESS STOP - BANG	PANSS total score 73.1 16.6 , 44.0 - 115.0 Positive subscale 16.8 4.8, 7.0 - 25.0 Negative subscale 19.1 7.1, 7.0 - 35.0 General subscale 37.2 8.5, 21.0 - 57.0 BDI-II 18.3 11.4, 1.0 - 49.0 PSQI total score 7.5 4.0, 1.0- 15.0 ISI 12.7 6.9, 0.0 -25.0 ESS 6.0 5.0, 0.0 - 23.0 STOP-BANG 2.4 1.6, 0.0 - 6.0	1	1	2	1	0	2	generalized additive mixed models (GAMM), auto-regression model	effect size, b coefficients	n.r.	n.r.	Android device, with Sleep sight app	smartphone, sleep sight app	_	EMA (ecological momentary assessment)	active	sleep patterns and fluctuations in psychopathology (positive negative affect, cognition psychotic symptoms)	sleep variables, duration, quality,	trouble concentrating, confused	suspicious, preoccupied by thoughts, others dislike me, others influence my thoughts, unusual sights and sounds hallucinations, paranoia, general mood,	_	_	_
76	Understanding the Consequences of Moment-by-Moment Fluctuations in Mood and Social Experience for Paranoid Ideation in Psychotic Disorders	10.1093/schizbullopen/sgac064	Orth RD, Hur J, Jacome AM, Savage CLG, Grogans SE, Kim YH, Choe EK, Shackman AJ, Blanchard JJ.	3638 7970	2022	longitudinal study	7 days	32	32	_	mean age 41.66 +- 12.94 years	56,3 &% male (n=18)	Race African American 18 (56.3%) White 8 (25%) Asian 1 (3.1%) More than one race 5 (15.6%) Ethnicity Non-Hispanic or Latino 27 (84.4%) Hispanic or Latino 5 (15.6%)	12.78 +- 2.0	Schizophrenia Schizoaffective bipolar Type Schizoaffective depressive Type BP I w/psychotic features MDD w/psychotic features	n.r.	outpatients	Typical 5 (15.6%) Atypical 22 (68.8%) Combined (typical and atypical) 1 (3.1%) Neither 3 (9.4%) Unknown 1 (3.1%)	SCID - 5, BPRS, GPTS,	BPRS: In the current study, the suspiciousness item was used to assess clinician-rated paranoid ideation (M = 2.13, SD = 1.72, range = 1–7). GPTS: The scale comprises two subscales—social reference and persecution. Trait-like paranoid ideation was assessed using the total score (M = 58.84, SD = 26.83, range = 32–132; α = .96).	2	1	2	2	0	2	multi-level models, hierarchical linear mixed models,	t statistics,	p value	n.r.	Samsung Galaxy S7 smartphone + mobile app	smartphone, Omni Track app	_	EMA (ecological momentary assessment)	active	moment by moment fluctuations in mood, social experiences, paranoid ideation	_	_	paranoid ideation, negative and positive affect, social perception and motivation	social context (alone or interacting with others),	_	_
77	Using Experience Sampling Methodology Data to Characterize the Substance Use of Youth With or At-Risk of Psychosis	10.3389/fpsyt.2022.874246	Weiss DM, Bernier E, Robbins DR, Elacqua KM, Johnson KA, Powers K, Mesholam-Gately RI, Woodberry KA.	3559 9768	2022	longitudinal study	21 days	33	33	33 HC	mean age 19.58 +- 2.6 years, 16 - 24	Male 4 12 (36.4) Female 13 (39.4) Trans male/Trans man 2 (6.1) Trans female/Trans woman3 (9.1) Genderqueer/Gender non-conforming 3 (9.1)	Race and ethnicity White 24 (72.7) Hispanic/Latin 3 (9.1) Black 3 (9.1) Interracial 2 (6.1) Other 4 (12.1)	12.7 +- 2.3	clinical high risk and early psychosis	n.r.	n.r.	See Table 2 for whole medication and substance intake data of CHR and EP	COPS (criteria of psychosis risk syndromes) SIPS (structured interview of psychosis risk syndrome)	GPTS: The scale comprises two subscales—social reference and persecution. Trait-like paranoid ideation was assessed using the total score (M = 58.84, SD = 26.83, range = 32–132; α = .96).	2	2	2	2	0	2	chi square tests, t-tests, post hoc power analysis, exploratory multilevel vector autoregressive models	X2, t statistics	p value	n.r.	smartphone application Metric Wire (www.metricwire.com)	smartphone application Metric Wire (www.metricwire.com	_	EMA (ecological momentary assessment)	active	substance use frequency, negative affect and psychotic symptoms	_	_	psychotic symptoms, suspicious, all about thoughts, feeling, hearing voices, losing control, negative affect	Substance use: depressants, caffeine, stimulants, sedatives, psychedelics, nicotine, cannabis, other ..	_	_
78	Validation of accelerometry as a digital phenotyping measure of negative symptoms in schizophrenia	10.1038/s41537-022-00241-z	Strauss GP, Raugh IM, Zhang L, Luther L, Chapman HC, Allen DN, Kirkpatrick B, Cohen AS.	3585 3890	2022	longitudinal study	6 days	50	50	70 HC	mean age 38.7 +- 12.3 years	33 % male (n=17)	Black 32 % Asian American 0 % Biracial 6% White 58% Latin 4% other 0%	13.2 +- 2.2	schizophrenia	n.r.	outpatients	n.r.	SCID , BNSS, PANSS, LOF	n.r.	2	2	2	2	0	2	one way ANOVA, Bivariate correlations, two tailed tests	F statistics, X2, z scores	p value	n.r.	Blue Vivo 5R Android smartphone + Embrace Band + Ilumivu app	smartphones, Ilumivu - mEMA	embrace smart band	EMA (ecological momentary assessment)	passive	presence, vigor and variability of movement	_	_	_	accelerometry data for movement, movement measured by phone and smart band location, activity, social interaction, work…	_	_
79	Development of a Rasch-calibrated emotion recognition video test for patients with schizophrenia	10.1093/arclin/acad098	Chen KW, Lee SC, Chou FH, Chiang HY, Hsueh IP, Chen PH, Wang SP, Ju YJ, Hsieh CL.	3816 3920	2023	cross sectional study	one time point	269	269	177 HC	mean age 46.6 ± 10.1 years	56.5% male (n=152)	n.r.	Education level (%): University or higher 110 (40.9%) Senior high school 110 (40.9%) Junior high school 42 (15.6%) Elementary school 7 (2.6%)	schizophrenia	n.r.	n.r.	n.r.	MoCA, CGI-S	MoCA, Median (Q1–Q3) 22 (18–25) CGI-S, Median (Q1–Q3) 4 (3–4)	2	1	2	2	0	NA	Rasch model, Pearson's correlation analysis	Pearson's r	n.r.	n.r.	Computerized Emotion Recognition Video Test developed in MATLAB	_	_	computerized test: Computerized Emotion Recognition Video Test	active	emotion recognition	_	emotion recognition performance (identifying eight basic emotions: calm, happiness, sadness, anger, disgust, fear, surprise, contempt)	_	_	_	_
80	Ecological momentary assessment (EMA) combined with unsupervised machine learning shows sensitivity to identify individuals in potential need for psychiatric assessment	10.1007/s00406-023-01668-w	Wenzel J, Dreschke N, Hanssen E, Rosen M, Ilankovic A, Kambeitz J, Fett AK, Kambeitz-Ilankovic L.	37715784	2023	proof of concept study, longitudinal study	7 days	55	55	25 HC and 20 HC with first-degree relatives with psychosis	mean age 39.9 +- 10.3 years	59% male (n= 39)	n.r.	n.r.	Psychotic disorder 11.6 % Schizoaffective Disorder 21.1 % Schizophrenia 67.3 %	n.r.	outpatients	Medication, n (%): Antipsychotics 49 (96.1%) Antidepressants 15 (29.4%) Benzodiazepines 5 (9.8%) Mood stabilizers 1 (2.0%)	PANSS	PANSS score (SD) General–29.6 (7.2) Positive–14.2 (5.5) Negative–15.3 (5.6)	2	2	2	2	0	2	one factorial AMOVA, Post hoc t tests, chi square tests	F statistics, t statistics, X2	p value, Confidence interval	n.r.	iPod or used their own iPhone for answering the questionnaires, own phone or could borrow a study phone (LG) for the duration of the study and e Spymaster™ platform ( (www. psyma the. eu) )	smartphone, psymate app	_	EMA (ecological momentary assessment)	active	psychotic symptom ratings	_	_	auditory and visual hallucinations, paranoia related experiences …	_	_	_
81	Linguistic and non-linguistic markers of disorganization in psychotic illness	10.1016/j.schres.2022.12.003	Liebenthal E, Ennis M, Rahimi-Eichi H, Lin E, Chung Y, Baker JT.	365 64239	2023	longitudinal study	one year with optional extension (up to 5 years)	59	59	_	> 18	37,3% male (n=22)	Race African American 7 11.9% American Indian 1 1.7% Asian 8 13.6 % White 40 67.8% Not reported 3 5.1%	Education 4 years college 22 37.3% Part college 21 35.6% Graduate/ professional school 11 18.6% High school 4 6.8% Not reported 1 1.7 %	schizophrenia, schizoaffective disorder psychotic condition secondary to an affective disorder (e.g., bipolar or major depressive disorder with psychotic features).	n.r.	n.r.	n.r.	PANSS	n.r.	1	1	2	2	0	1	mixed effects linear regression model,	beta	confidence interval, p value	n.r.	Beiwe smartphone application, interviews virtually (since March 2020) using the MGB mandated Zoom video conferencing	smartphone app, Beiwe app	_	audio and video recording: Computational measures of spoken language from recorded clinical interviews	active & passive	speech patterns, phone usage during sleep time	sleep pattern / phone usage during sleep time	_	_	speech quality, rate, fluency. Semantic regularity	_	phone usage during sleep period, spoken language features, speech quantity, rate, fluency, measures of semantic coherence and regularity, counts of words, words per second
82	Multivariate patterns of disrupted sleep longitudinally predict affective vulnerability to psychosis in 22q11.2 Deletion Syndrome	10.1016/j.psychres.2023.115230	Reich N, Delavari F, Schneider M, Thillainathan N, Eliez S, Sandini C.	37201254	2023	longitudinal study	follow up 3,58 ±0,85 years after baseline	69	69	38	mean age 17.5 +- 7.43 years	49,2 % male (n =34)	n.r.	n.r.	22q11DS	n.r.	n.r. likely outpatient	Medication Atypical Antipsychotic n = 4 Psychostimulant n = 14 SSRI n= 11	Children’s Sleep Habits Ques tionnaire (Bonuck et al., 2017), SIPS.	n.r.	2	2	2	2	0	2	linear regression, mixed model analysis, partial least square correlation algorithm, multilayer network analysis, spearman correlation	effect size Cohens d, X2, R	p value	n.r.	Actilife software (version 6.11.9).	_	actigraphy		passive	sleep patterns, psychiatric symptoms	sleep- latency, sleep-efficiency, time-spent-in-bed, total-sleep-time, wake- after-sleep-onset (WASO), number-of-awakenings, average-awakening- length, in-bed-time and out-bed-time	_	_	_	_	_
83	Polygenic risk, familial liability and stress reactivity in psychosis: an experience sampling study	10.1017/S0033291721004761	Schick A, van Winkel R, Lin BD, Luykx JJ, de Zwarte SMC, van Eijk KR; GROUP Investigators; Myin-Germeys I, Reininghaus U.	34991751	2023	longitudinal study	six days	96	96	79 SZ siblings and 73 HC	mean age 33.45 +- 7.54 years	65,5 % male (n=63)	n.r.	n.r.	non-affective psychotic disorder	n.r.	n.r.	n.r.	PANSS, WAIS (Wechsler adult intelligence scale), social functioning scale	Social functioning --> 114.10 (8.01) PANSS positive --> 11.83 (4.72) PANSS negative --> 11.85 (4.23)	2	2	2	2	0	2	one way ANOVA, linear mixed models, multi level mixed obit regression models	F statistics, beta, X2,	p value, Confidence interval	n.r.	Participants received a dedicated digital device (i.e. the Spymaster, www.psymate.eu/) and were asked to complete 10 ESMassessments per day	smartphone, psymate app	_	EMA (ecological momentary assessment)	active	psychotic symptom ratings, affect, stress	_	_	psychotic experiences	event related stress, activity related stress,	_	_
84	Relapse prediction in schizophrenia with smartphone digital phenotyping during COVID-19: a prospective, three-site, two-country, longitudinal study	10.1038/s41537-023-00332-5	Cohen A, Naslund JA, Chang S, Nagendra S, Bhan A, Rozatkar A, Thirthalli J, Bondre A, Tugnawat D, Reddy PV, Dutt S, Choudhary S, Chand PK, Patel V, Keshavan M, Joshi D, Mehta UM, Torous J.	367 07524	2023	prospective, three-site, two-country, longitudinal study	mean 156+- 65 days (up to a year)	76	76	56	mean age 32.33 (8.12) (HC + SZ) (one missing)	SZ + HC 54.5% male (n= 72)	African American 6 (4.5%) Asian 98 (74.2%) Multiracial or other 5 (3.8%) White 22 (1.7% Missing 1 (0.8%) Ethnicity Not Hispanic or Latino/a 123 (92.5%) Hispanic or Latino/a 8 (6.1%) one missing	8th grade or Less 6 (4.5 Some High School 8 (6.1%) High School Graduate/GED 20 (15.2%) Some college 48 (36.4%) 4-year college graduate or higher 49 (37.1%) one missing	schizophrenia	n.r.	outpatients	n.r.	PHQ-9, GAD-7, SF-36, SFS, PSQUI, WSS,	n.r.	2	1	2	2	1	2	logistic regression model, multivariate anomaly detection model,	AUROC,	AUC, p value	n.r.	own smartphone or Samsung Galaxy M31, -> mind LAMP app	smartphone, mind LAMP app	_	EMA (ecological momentary assessment)	active & passive	geolocation, accelerometer, screen stat, surveys	sleep quality	_	depression, anxiety, social functioning, relapse warning signs	medication adherence, GPS, substance use	_	screen state
85	Smartwatch digital phenotypes predict positive and negative symptom variation in a longitudinal monitoring study of patients with psychotic disorders	10.3389/fpsyt.2023.1024965	Kalisperakis E, Karantinos T, Lazaridi M, Garyfalli V, Filntisis PP, Zlatintsi A, Efthymiou N, Mantas A, Mantonakis L, Mougiakos T, Maglogiannis I, Tsanakas P, Maragos P, Smyrnis N.	3699 3926	2023	longitudinal study	up to 14 months	20	20	15 Bipolar Disorder	mean age Age SZ 28.8 +- 7.03 years	SZ: male 80% (n=16)	n.r.	13.05 +- 1.82	(16 patients with Schizophrenia, 2 patients with Schizophreniform Disorder, 2 patients with Schizoaffective Disorder, 13 patients with Bipolar Disorder type I 2 patients with Bipolar Disorder type II	: 5,65 +- 5.29	outpatients	CPZ (chlorpromazine) equivalents mean mg/day 662.3 (562.55) BP: 317.33 (257.53) Antidepressants SZ: 8 (40%) BP: 2 (13.33%) Anxiolytics SZ: 0 (0%) BP: 3 (20%) Mood stabilizers SZ: 6 (30%) BP: 13 (86.66%)	PANSS, IPAQ (international physical activity questionnaire short form	n.r.	1	1	2	1	0	1	linear mixed effects model analysis	F and T statistics	p value	n.r.	Smartwatch Samsung Gear S3 and a tablet (Samsung Galaxy Tab A6)	_	smartwatch		active & passive	total motor activity, heart rate, heart rate variability, walking activity and sleep /wake ratio	sleep - wake duration	_	_	total motor activity, walking activity	heart rate average, heart rate variability	_
86	The positivity offset theory of anhedonia in schizophrenia: evidence for a deficit in daily life using digital phenotyping	10.1017/S0033291722003774	Bartolomeo LA, Raugh IM, Strauss GP.	3672 2014	2023	longitudinal study	one week	44	44	48 HC	mean age 39.34 +- 12.02 years	36,4 % male (n= 16)	Race(%) Black 29.50 Asian 0.00 Latin 4.50 White 59.10 Multiracial 6.80 Other 0.00	: 13.02 +- (2.27)	schizophrenia	n.r.	outpatients	n.r.	BNSS, PANSS	BNSS total 16.23 +- (13.66) BNSS avolition 2.10+- (1.68) BNSS anhedonia 1.51 +- (1.51) BNSS a sociality 1.50 +- (1.31) BNSS alogia 0.30 +- (0.91) BNSS blunted affect 1.16 +- (1.52) PANSS positive 2.57 +- (0.85) PANSS negative 1.89 +- (0.84) PANSS general 2.11 +- (0.51)	2	0	2	2	0	1	multiple regression analysis, one way anova, paired sample t-tests, Pearson correlation	r, T and F statistics, Effect size (n2)	p value	n.r.	Blue Vivo 5R smartphone running Android + EMA app from ilumivu, empathic wristband	smartphones, Ilumivu - mEMA	wristband	EMA (ecological momentary assessment)	active & passive	emotional experience and symptoms and geolocation and accelerometry	_	_	anhedonia, avolition and a sociality, positive emotions, negative emotions	accelerometry data, GPS, home time, distance change, daily movement range, stationary location clusters …..	_	_
87	Transient oscillation dynamics during sleep provide a robust basis for electroencephalographic phenotyping and biomarker identification	10.1093/sleep/zsac223	Stokes PA, Rath P, Possidente T, He M, Purcell S, Manoach DS, Stick gold R, Prerau MJ.	36107467	2023	cross sectional study	two nights	20	20	16 HC	mean age 33 ± 9 years	80% male (n= 16)	n.r.	n.r.	schizophrenia	n.r.	outpatients	Patients had been maintained on stable doses of atypical antipsychotics for ≥6 weeks; 12 received various adjunctive medications for anxiety, agitation, and/or mood disturbances.	n.r.	n.r.	2	1	2	2	0	NA	Kolmogorov Smirnorv test, t test	t statistics	n.r.	n.r.	Embla N7000 system (Medcare Systems, Buffalo, NY)	_	_	EEG; PSG	passive	transient oscillatory events, sleep spindles	sleep	_	_	_	transient oscillatory events, TF Peaks (time frequency peaks), slow oscillation power, SO Phase, slow oscillation, different frequency bands (theta, alpha, sigma ....) electrooculography, Electromyography, respiratory effort and oxygen saturation, electrocardiography	_
88	Using Smartphones to Identify Momentary Characteristics of Persecutory Ideation Associated With Functional Disability	10.1093/schizbullopen/sgad021	Buck B, Wingerson M, Tauscher JS, Enkema M, Wang W, Campbell AT, Ben-Zeev D.	37601285	2023	longitudinal study	30 days	231	231	_	mean age 38.08 +- 11.60 years	29% male (n=67)	most participants identified as white (N = 163, 70.9%), non-Hispanic (N = 213, 92.2%) exact table of no lifetime treatment, outpatient and inpatient: Table 1	Less than high school diploma No lifetime treatment: 15 12.5% outpatient 3 4.9% inpatient 4 8.0% High school diploma/ GED No lifetime treatment: 71 59.2% outpatient 35 57.4% inpatient 30 60.0% Associate’s degree No lifetime treatment: 20 16.7% outpatient 14 23.0% inpatient 8 16.0% Bachelor’s degree No lifetime treatment: 10 8.3% outpatient 6 9.8% inpatient 4 8.0% Graduate degree No lifetime treat…	persecutory ideation	n.r.	in- and outpatients	n.r.	SDS, PHQ-9, GAD-7, ISI,	R-GPTS (total) no lifetime treatment: 30.86 (6.90) outpatient 31.59 (6.83) inpatient: 33.44 (6.63) PHQ-9 (total)no lifetime treatment: 21.16 (4.66) outpatient 20.39 (5.22) inpatient 20.38 (4.62) GAD 7 (total)no lifetime treatment: 16.12 (4.50) outpatient 15.73 (4.39) inpatient 17.10 (3.61) ISI (mean) no lifetime treatment: 2.54 (0.81) outpatient 2.55 (0.93) 2.61 inpatient (0.85) SDS-3 (total)no l…	2	1	2	2	0	2	linear regression and mixed effect models	t statistics, beta,	p value	n.r.	own android smartphone	smartphone, movisensXS	_	EMA (ecological momentary assessment)	active & passive	occurrence of PI as well as related appraisals, responses, and co-occurring states	_	_	PI persecutory ideation, distress, anxiety, sadness ….	GPS, accelerometer, light and audio sensors,	_	logs of call and SMS activity,
89	Working memory deterioration as an early warning sign for relapse in remitted psychosis: A one-year naturalistic follow-up study	10.1016/j.psychres.2022.114976	Tao TJ, Hui CLM, Hui PWM, Ho ECN, Lam BST, Wong AKH, See SHW, Chan EWT, Suen YN, Lee EHM, Chan SKW, Chang WC, Lo WTL, Chong CSY, Siu CMW, Choi YY, Pomarol-Clotet E, McKenna PJ, Honer WG, Chen EYH.	364622 93	2023	longitudinal, prospective follow up study	1 year follow up	110	110	_	mean age 29.2 +- 8.8 years	38% male (n= 42)	n.r.	13.9 +- 2.8	schizophrenia or nonaffective psychosis diagnosis (i.e., schizophreniform disorder, schizoaffective disorder, brief psychotic disorder, or psychosis not otherwise specified according to DSM-IV	3.7 +- 3.3 years	outpatients	n.r.	PANSS	PANSS Total 42.8 (8.8) Positive 7.5 (1.2) Negative 11.2 (4.9) General psychopathology 20.8 (4.6)	2	2	2	2	0	1	Independent t-tests, chi squared, binary logistic regression	X2, OR, R2, coefficient B	p value, Confidence interval	n.r.	smartphone, Remind app.	smartphone, Remind app	_		active	verbal and visual working memory, clinical, cognitive functioning and psychosocial variables	_	Verbal working memory – Assessed using the Letter-Number Sequencing (LNS) test. Visual working memory – Assessed using the Visual Patterns Test (VPT).	_	_	_	_
90	Predicting the onset of psychotic experiences in daily life with the use of ambulatory sensor data - A proof-of-concept study.	doi: 10.1016/j.schres.2024.03.049	Strakeljahn, Felix; Lincoln, Tania; Krkovic, Katarina; Schlier, Björn	38615563	2024	proof-of-concept study, cross sectional study	one time point	62	62	_	mean age 22,94 +- 4,85 years	25,81 % male (n=16)	n.r.	students (82.26 %)	people with attenuated psychotic symptom levels	n.r.	n.r.	n.r.	CAPE, CAHSA, Paranoia checklist	Thresholds: CAPE ≥ 8 CAHSA: >2,33 Paranoia checklist ≥ 1.51	2	2	2	1	0	2	random forest, Leave-One-Assessment-Out Cross-Validation (LOOCV, Leave-One-Person-Out Cross-Validation (LOPOCV	sensitivity, specificity, balanced accuracy, PPV, NPV,	p value	n.r.	Movisens ecg Move (Electrocardiogram Sensor), Movisens edaMove (Electro dermal Activity Sensor), Motorola Moto G Smartphone (Android Device)	smartphone, Movisens XS app	Movisens ecg Move (Electrocardiogram Sensor), Movisens edaMove (Electro dermal Activity Sensor),	EMA (ecological momentary assessment)	active & passive	EDA, HR, HRV, physical activity, Hallucinations, paranoia,	_	_	Hallucinations, paranoia	physical activity, step counts ....	HR, HRV, skin conductance parameters (average, amplitude..)	_
91	Digital phenotyping data and anomaly detection methods to assess changes in mood and anxiety symptoms across a transdiagnostic clinical sample.	doi: 10.1111/acps.13712	Cohen, Asher; Naslund, John; Lane, Erlend; Bhan, Anant; Rozatkar, Abhijit; Mehta, Urvakhsh Meherwan; Vaidyam, Aditya; Byun, Andrew Jin Soo; Barnett, Ian; Torous, John	3880 7465	2024	longitudinal study	12 months	76	76	76 depression/anxiety	mean age 32,9 +- 9,1 years	53,95% male (n=41) (2 other)	White/Caucasian 16 (N=76) Black/African American 5 Asian 50 Multiracialorother 4 Missing 1 HispanicorLatino/a 5 NotHispanicorLatino/a 70 Missing 1	4-yearcollegegraduateorhigher 24 Somecollege 31 Highschoolgraduate/GED 12 Somehighschool 5 Eighthgradeorless 3 Missing 1	schizophrenia	n.r.	outpatients	n.r.	PHQ-9, GAD-7	Mean PHQ-9 Score: 3.3 (minimal depression severity). Mean GAD-7 Score: 2.7 (minimal anxiety severity).	2	1	2	2	0	2	Multivariate Anomaly Detection,	AUC - ROC, TPR, FPR, R², Cohens d.	p value	n.r.	smartphone mind LAMP app	smartphone mind LAMP app	_	EMA (ecological momentary assessment)	active & passive	sleep, depression and anxiety, mood , time spent at home, mobility step count, medication adherence sociability, screen usage, GPs	sleep	_	depression and anxiety	time spent at home, mobility step count, medication adherence, nearby phone count	_	screen usage
92	Digital phenotyping correlates of mobile cognitive measures in schizophrenia: A multisite global mental health feasibility trial.	doi: 10.1371/journal.pdig.0000526	Cohen, Asher; Joshi, Devayani; Bondre, Ameya; Chand, Prabhat Kumar; Chaturvedi, Nirmal; Choudhary, Soumya; Dutt, Siddharth; Khan, Azaz; Langholm, Carsten; Kumar, Mohit; Gupta, Snehil; Nagendra, Srilakshmi; Reddy, Preethi V.; Rozatkar, Abhijit; Sen, Yogendra; Shrivastava, Ritu; Singh, Rahul; Thirthalli, Jagadisha; Tugnawat, Deepak Kumar; Bhan, Anant; Naslund, John A.; Vaidyam, Aditya; Patel, Vikra…	3894 1349	2024	longitudinal study	12 months	76	76	56 HC	mean age 32,9 +- 9,1 years	53,95% male (n=41)	White/Caucasian 16 (N=76) Black/African American 5 Asian 50 Multiracialorother 4 Missing 1 HispanicorLatino/a 5 NotHispanicorLatino/a 70 Missing 1	4-yearcollegegraduateorhigher 24 Somecollege 31 Highschoolgraduate/GED 12 Somehighschool 5 Eighthgradeorless 3 Missing 1	schizophrenia	n.r.	outpatients	n.r.	Brief Assessment for Cognition in Schizophrenia (BACS), Positive and Negative Symptoms Scale (PANSS), (PSQI)	n.r.	2	2	2	2	0	2	Agostino and Pearson’s omnibus test	R², rate-corrected scores	p value	n.r.	smartphone mind LAMP app	smartphone mind LAMP app	_	EMA (ecological momentary assessment)	active & passive	sleep, cognitive test, psychosis symptoms, anxiety, mood, time spent at home, mobility step count, medication adherence sociability, screen usage, GPS	sleep	cognitive test	psychosis symptoms, anxiety	time spent at home, mobility step count, medication adherence	_	screen usage
93	Complex PTSD symptoms predict positive symptoms of psychosis in the flow of daily life.	doi: 10.1017/S0033291724001934	Panayi, Peter; Peters, Emmanuelle; Bentall, Richard; Hardy, Amy; Berry, Katherine; Sellwood, William; Dudley, Robert; Longden, Eleanor; Underwood, Raphael; Steel, Craig; Jafari, Hassan; Emsley, Richard; Mason, Liam; Elliott, Rebecca; Varese, Filippo	39363 544	2024	longitudinal study	6 days	153	153	_	mean age 37.00 +- 12.14 years	39,22% male (n=60) Female 56.86 % Non-binary 2.61 % Prefer not to say 1.31%	Ethnicity White British 73.86 Black(AfricanorCaribbean) 9.80 Mixed heritage 4.58 South Asian(IndianorPakistani) 2.61 Other 9.15	Primary education 2.61 Secondary education 30.72 Vocational education/college 39.22 Higher education 22.88 Other 2.61 Prefer not to say 1.96	Schizophrenia (F20) 15.03 Persistent delusional disorder (F22) 1.31 Schizoaffective disorder (F25) 9.80 Other non organic psychotic disorder (F28) 30.7 Unspecified non organic psychosis(F29) 43.14	n.r.	n.r.	n.r.	Trauma and Life Events Checklist (TALE; International Trauma Questionnaire (ITQ Revised-Green et al., Paranoid Thoughts Scale (R-GPTS; Psychotic Symptom Rating Scales (PSYRATS)	n.r.	2	2	2	2	1	1	Multilevel Regression models, wald test statistics	regression coefficients bn, wald test statistic,	p value	n.r.	mobile app called m-Path	mobile app called m-Path	_	EMA (ecological momentary assessment)	active	psychosis, paranoia, voices, vision	_	_	psychosis, paranoia, voices, vision	_	_	_
94	Does social isolation predict the emergence of psychotic-like experiences? Results from the experience sampling method study.	doi: 10.1016/j.comppsych.2024.152521.	Misiak, Błażej; Kowalski, Krzysztof; Bogudzińska, Bogna; Piotrowski, Patryk; Gelner, Hanna; Gawęda, Łukasz; Grąźlewski, Tomasz; Samochowiec, Jerzy	3908 9159	2024	longitudinal study	7 days	77	77	_	mean age 24.6 ± 4.6 years	19,5% male (n= 15)	n.r.	: 15 ,1 +-2,6 Education level Higher 31(40.2) Student 16(20.8) Secondary 26(33.8) Vocational 1(1.3) Primary 3(3.9)	drug-naïve individuals with PLEs	n.r.	n.r.	no medication (drug naive)	Revised Hallucination Scale (RHS), Revised Green et al. Paranoid Thoughts Scale (GPTS) Prodromal Questionnaire–16 (PQ–16) Comprehensive Assessment of At-Risk Mental States (CAARMS) Mini-International Neuropsychiatric Interview (M.I.N.I.)	14.5±6.7	2	1	1	2	0	0	Temporal Network Analysis, Node Strength Calculation, Augmented Dickey-Fuller (ADF) Test	Partial Correlation Coefficients (r)	n.r.	n.r.	Movisens app, smartphone	Movisens app, smartphone	_	EMA (ecological momentary assessment)	active	psychotic like experiences, negative affect, social isolation, loneliness, social stress	_	_	psychotic like experiences, negative affect, social isolation, loneliness, social stress	social isolation	_	_
95	The Role of Defeatist Performance Beliefs in State Fluctuations of Negative Symptoms in Schizophrenia Measured in Daily Life via Ecological Momentary Assessment.	doi: 10.1093/schbul/sbae128.	Luther, Lauren; Raugh, Ian M.; Grant, Paul M.; Beck, Aaron T.; Strauss, Gregory P.	390666 66	2024	longitudinal study	one week	52	52	55 HC	mean age 38.98 11.97 years	34.6% male (n=18)	Race n (%) n (%) χ African American 17 (32.7%) Asian American 0 (0%) Caucasian 30 (57.7%) Hispanic/ Latino 2 (3.8%) Biracial 3 (5.8%) Other 0 (0%)	13.21 2.28	schizophrenia or schizoaffective disorder.	n.r.	outpatients	n.r.	BNSS	BNSS Total 16.10 (13.55)	1	1	2	2	0	2	ANOVA, Mixed-Effects Models, parsons correlations, infraclass correlations coefficients	Cronbach's alpha, Pearson's correlations r, ICC, R² , standardized beta coefficients (ß)	p value	n.r.	Android smartphone with mEMA ,Ilumivu	Android smartphone with mEMA ,Ilumivu	_	EMA (ecological momentary assessment)	active	anhedonia, acolit+I96:O97ion, a sociality, defeatist performance beliefs, engagement in activities like socializing or completing task	_	_	anhedonia, avolition, a sociality, defeatist performance beliefs e.g. “If I fail at all, it is as bad as being a complete failure.”	engagement in activities like socializing or completing task	_	_
	PSYCHINFO DATABASE
96	Predicting physical activity levels in individuals with schizophrenia through integrated global positioning system and accelerometer data	doi: 10.1016/j.schres.2019.07.027	A. M. Amiri; S. V. Hiremath; M. S. Salzer; G. Snethen	31405621	2019	longitudinal study	six months	10	10	_	mean age 54.8 +- 5.3, range 45 - 62 years.	20 % male (n=2)	n.r.	n.r.	schizophrenia spectrum disorder	n.r.	n.r.	n.r.	n.r.	n.r.	1	0	1	0	0	0	linear regression analysis	R2,	p value	n.r.	Actigraphy GT3X + study-based cellphone that ran AccuTracking software to collect the GPS sensor data every minute	_	actigraphy		passive	GPS data	_	_	_	acceleration data, vector magnitude (intensity of physical activity levels), movement patterns, GPS, travel patterns…	_	_
97	Relationships between smartphone social behavior and relapse in schizophrenia: A preliminary report	doi: 10.1016/j.schres.2019.03.014	B. Buck; E. Scherer; R. Brian; R. Wang; W. Wang; A. Campbell; T. Choudhury; M. Hauser; J. M. Kane; D. Ben-Zeev	3094 0400	2019	preliminary report, longitudinal study	1 year	61	61	_	mean age 37.11 +- 13.85 years	59.02% male (n= 36)	Race n, (%) White/Caucasian 22 (36.07%) Black/African-American 18 (29.51%) Pacific Islander 4 (6.56%) American Indian or Alaskan Native 1 (1.64%) Asian-American 1 (1.64%) Multiracial 13 (21.31%) Missing/declined 12 (3.28%) Ethnicity Hispanic/Latino 17 (27.87%) Non-Hispanic/Non-Latino 44 (72.13%)	Some high school 6 (9.84%) High school/GED 19 (31.15%) Some college 16 (26.23%) Associates 5 (8.20%) Bachelor's 12 (19.67%) Master's or above 3 (4.92%)	schizophrenia, schizoaffective disorder and psychosis NOS	n.r.	outpatients	n.r.	BPRS	n.r.	2	2	2	2	0	1	Exploratory mixed effects models	beta	p value	n.r.	Samsung Galaxy S5 Android smartphone with Crosscheck behavioral sensing system	smartphone, cross check system/app	_		passive	social behavior, number and duration of calls, text messages	_	_	_	speech detection (speech duration frequency)	_	incoming and outgoing text messages and phone calls
98	Emotion regulation predicts everyday emotion experience and social function in schizophrenia	doi: 10.1177/2167702617738827	E. K. Moran; A. J. Culbreth; D. M. Barch	29732 243	2018	longitudinal study	eight days	30	30	_	mean age 39.48 +- 8.40 years	52% male (=18)	Race (%) African American 67% / Caucasian 33%	12.81 +- 2.86	schizophrenia and schizoaffective disorder	n.r.	outpatients	Typical Antipsychotics 6 Atypical Antipsychotics 26 No medications 2	BPRS, CAINS(King, Gur, Blanchard, Horan, & Raise, 2013)	BPRS Positive Symptoms 8.52 +- 5.18 CAINS MAP 18.23 +- 6.22 CAINS EXP 5.85 +- 3.59	2	1	2	1	0	0	hierarchical linear modeling in HLM 7.0	beta, r, t statistics	p value	n.r.	Android-enabled smartphone	smartphone, not specified	_	EMA (ecological momentary assessment)	active	daily emotional experience, social interaction	_	_	emotional experience, social interaction, social interest	social interaction, social interest	_	_
99	Deep learning-based Human Activity Recognition for continuous activity and gesture monitoring for schizophrenia patients with negative symptoms	doi:10.3389/fpsyt.2020.574375	D. Umbricht; W.-Y. Cheng; F. Lipsmeier; A. Bamdadian; M. Lindemann	33192 706	2020	proof of mechanism study, longitudinal	15 weeks	33	33	_	mean age 36.6 ± 7.0 years	91% male n(=30)	Race, n (%) Black 21 (64) White 9 (27) Asian 3 (9)	n.r.	schizophrenia, negative symptoms	n.r.	outpatients	The study compared two doses of the phosphodiesterase-10 inhibitor RG7203 (5 mg and 15 mg) with placebo, administered as adjunctive treatment to stable antipsychotic therapy in patients with chronic schizophrenia and moderate negative symptoms.	PANSS BNSS	Mean BNSS total score ± SD 36.0 ± 11.5 Mean PANSS NSFS ± SD 23.0 ± 3.5 Mean PANSS PSFS ± SD 19.2 ± 4.8	2	1	2	2	1	2	spearman's correlation analysis	spearman's coefficient	p value	n.r.	Generative™ actigraphy device + computerized test for motivation	_	actigraphy		passive	activity levels and gesture events	_	_	_	ambulatory vs. Stationary activities, activity - time ratio (waking, climbing stairs, running, cycling), gesture events, gesture count and gesture power	_	_
100	Predicting psychotic relapse in schizophrenia with mobile sensor data: Routine cluster analysis	doi: 10.2196/31006	J. Zhou; B. Lamichhane; D. Ben-Zeev; A. Campbell; A. Sano	35404 256	2022	longitudinal study	up to 12 months	63	63	_	mean age 37.2+- 13.7 years, range 18-65	43% male (n=27)	n.r.	n.r.	psychosis relapse	n.r.	outpatients	n.r.	n.r.	n.r.	2	2	2	2	0	0	balanced random forest with a leave one out cross validation, clustering is GMM and PAM (Gaussian mixture model and partition around medics	F2 score	p value	n.r.	Cross check app + participants smartphone	smartphone, Crosscheck system/app	_	EMA (ecological momentary assessment)	active & passive	light, sound, conversation, acceleration	sleep duration,	_	_	acceleration, distance traveled, ambient sound, ambient light,	_	conversation duration, phone unlock duration, and different types of call log, SMS text message log, and app use
	ACM DL DATABASE
101	Patient Perspectives on AI-Driven Predictions of Schizophrenia Relapses: Understanding Concerns and Opportunities for Self-Care and Treatment	doi: 10.1145/3613904.3642369	Yoo DW,Woo H,Nguyen VC,Birnbaum ML,Kruzan KP,Kim JG,Abowd GD,De Choudhury M	38894725	2024	cross sectional study	one time point	51	51	_	mean age 23.96 +-4.59	70.58% male (n=36)	Race: Asian: 5, African American 28, Caucasian 11, Other/Mixed: 7	n.r.	psychotic disorders	n.r.	n.r.	n.r.	PANSS	n.r.	2	2	1	2	0	1	one-class support vector machine (SVM) models	sensitivity, specificity, PPV	n.r.	n.r.	Facebook with SVM	_	_	social media & text: AI for relapse detection I social media (Facebook) data	passive	Facebook data	_	_	_	_	_	linguistic features, word usage, structural aspects of language, word length, volume and timing of posts, check ins, co tagging, liking and sharing
102	MHDeep: Mental Health Disorder Detection System Based on Wearable Sensors and Artificial Neural Networks	doi.org/10.1145/3527170	Hassantabar S,Zhang J,Yin H,Jha NK		2022	cross sectional study	one time point	16	16	25 HC, 23 Bipolar Disorder and 10 Major Depressive Disorder	n.r.	n.r.	n.r.	n.r.	schizoaffective disorder	n.r.	n.r.	n.r.	n.r.	n.r.	0	1	2	0	0	0	deep neural networks (DNNs), Gaussian Mixture model (GMM)	TNR; TPR, FPR, FNR F1 Score	n.r.	n.r.	Empathic E4 smartwatch and a Samsung Galaxy S4 smartphone	smartphone not specified	smartwatch		passive	physiological signals and motion patterns	_	_	_	three axis accelerometer in y, z, x ambient temperature, acceleration and angular velocity	galvanic skin response, skin temperature, Inter bear interval	_
103	Predicting Symptom Trajectories of Schizophrenia Using Mobile Sensing	doi.org/10.1145/3130976	Wang R,Wang W,Aung MH,Ben-Zeev D,Brian R,Campbell AT,Choudhury T,Hauser M,Kane J,Scherer EA,Walsh M		2018	results from an ongoing randomized control trial	2-12 moths	36	36	_	35	52,78 % male (n=19)	4 patients are African American, 1 Asian, 9 Caucasian, 3 Pacific Islander, 8 Multiracial, and 1 did not disclose	n.r.	schizophrenia, schizoaffective disorder psychosis not otherwise specified	n.r.	outpatients	n.r.	BPRS: brief psychiatric rating scale	The 7-item BPRS scores from the participants ranges from 7 to 21. The mean BPRS score is 10.0, and the standard deviation is 2.86	2	1	2	2	0	1	Gradient Boosted Regression Trees (GBRT) leave-one-record-out cross validation and leave-one-subject-out cross validation	Pearson's r, FEE, MAE (mean absolute error)	p value	n.r.	Samsung Galaxy S5 Android + Crosscheck	smartphone, Crosscheck system/app	_	EMA (ecological momentary assessment)	active & passive	conversation duration, speech, mobility, sleep, phone usage	sleep (duration, bed time , rise time)	_	hearing voices, seeing things, feeling stressed, worrying about harm, depression, feeling social, calm hopeful,	physical activities,(stationary, in vehicle, walking…..), sociability (number and duration of conversation), ambient environment	_	application usages, call logs
104	Crosscheck: toward passive sensing and detection of mental health changes in people with schizophrenia	doi.org/10.1145/2971648.2971740	Wang R,Aung MS,Abdullah S,Brian R,Campbell AT,Choudhury T,Hauser M,Kane J,Merrill M,Scherer EA,Tseng VW,Ben-Zeev D		2016	results from an ongoing randomized control trial	2-8,5 months	21	21	_	> 18	50% male (n=17)	11 African American, 2 Asian, 19 Caucasian, 1 Multiracial 1 did not disclose	n.r.	schizophrenia	n.r.	outpatients	n.r.	n.r.	n.r.	2	2	1	2	1	0	bivariate regression analysis, gradient boosted regression trees, random forest regression, 10 fold cross validation	beta,, MAE (mean absolute error), Pearson's r	p value	n.r.	Samsung Galaxy S5 Android + Crosscheck	smartphone, Crosscheck system/app	_	EMA (ecological momentary assessment)	active & passive	sleep patterns, mobility, conversations, smartphone usage	sleep duration, deep onset	_	health status: calmness socialization, stressed, depression, hopefulness, hallucinations	activity (stationary time, walking, running, driving …) speech and conversation analysis total distance traveled, location entropy, number of new places visited… light sensor readings, audio amplitude	_	duration of incoming/outgoing calls, sent /received sums phone unlock n, total screen time, app usage
	IEEE Xplore DATABASE
105	Design of a Virtual Reality System for Affect Analysis in Facial Expressions (VR-SAAFE); Application to Schizophrenia	doi: 10.1109/TNSRE.2016.2591556	E. Bekele,D. Bian,J. Peterman,S. Park,N. Sarkar	27429438	2017	cross sectional study	one time point	12	12	12 HC	mean age 45. 7 +- 9.4 years	66% male (n=8)	n.r.	15.4 +- 2.2	schizophrenia	n.r.	n.r.	CPZ (chlorpromazine) equivalents mean mg/day 359,62 +- 247,6	BPRS, brief psychiatric rating scale, SAPS, SANS, SPQ (schizotypal personality questionnaire)	SAPS: 12.9+- 7.7 SANS: 24.5 +- 11.4 SPQ: - positive: 2.75 +- 4.1 - negative: 4 +- 3,8 - disorganized: 2,58 +- 3.8	0	2	2	1	0	NA	pairwise unequal variance t-tests. ANOVA	F and T statistics	p value, Cohens d	n.r.	Tobii X120 eye tracker, wireless Bionomadix physiological monitoring system	_	BioNomadix (by Biopic Inc.),	eye tracking technology & computerized test: virtual reality system	active	real time gaze, facial expressions, affective states	_	emotion recognition	_	_	pulse photoplethysmogram (PPG), heart rate, skin temperature, galvanic skin response, electromyogram, respiration, pupil diameter, blink rate, fixation duration, …	_
106	PSYKOSE: A Motor Activity Database of Patients with Schizophrenia	doi: 10.1109/CBMS49503.2020.00064	P. Jakobsen,E. Garcia-Ceja,L. A. Stabell,K. J. Oedegaard,J. O. Berle,V. Thambawita,S. A. Hicks,P. Halvorsen,O. B. Fasmer,M. A. Riegler		2020	longitudinal study	8-20 days, 12.95 mean in schizophrenia	22	22	32 HC	mean age 46.2 ± 10.9 years, 27 – 69	86,36 male (n = 19)	n.r.	n.r.	schizophrenia (17 have paranoid schizophrenia), 5 no subtype of schizophrenia was specified	n.r.	inpatients	All participants were on antipsychotic medication.	BPRS, brief psychiatric rating scale	17 of the patients were rated on the BPRS scale, mean score was 50.0±8.8 (range 34 – 59)	1	1	2	1	0	0	logistic regression, random forest, extreme gradient boosting, light gradient boosting, 10 folded cross validation, leave one out cross validation	ROC, F1 score, FPR, matthews correlation coefficient (MCC)	AUC, p value	n.r.	actigraphy device (Actiwatch, Cambridge Neurotechnology Ltd, England, model AW4)	_	actigraphy		passive	motor activity data	sleep disturbances, circadian rhythms	_	_	motor activity (rest and activity cycles	_	_
107	A Smart Healthcare Framework for Accurate Detection of Schizophrenia Using Multichannel EEG	doi: 10.1109/TIM.2023.3293544	G. Sharma,A. M. Joshi,D. Yadav,S. P. Mohanty		2023	cross sectional study	one time point	14	14	14 HC	"mean age: male and female ages of 27.9 ± 3.3 and 28.3 ± 4.1 years, respectively, pooled into 28,1 +- 3,72	50% male (n=7)	n.r.	n.r.	schizophrenia	n.r.	n.r.	n.r.	n.r.	n.r.	2	1	1	2	0	NA	regression analysis, Convolutional Neural Networks (CNNs) and Temporal Convolutional Networks (TCNs) , SVM, KNN, XGBoost classifiers, 10-fold cross validation	sensitivity and specificity, accuracy	n.r.	n.r.	easy-to-wear Scalp EEG,	_	_	EEG	passive	EEG signals	_	_	_	_	brain electrical activity, frequency bands (delta, theta, beta, gamma), raw EEG data and extracted features, temporal and spatial patterns	_
108	Extracting Mental Health Indicators From English and Spanish Social Media: A Machine Learning Approach	doi: 10.1109/ACCESS.2023.3332289	M. E. Villa-Pérez,L. A. Trejo,M. B. Moin,E. Stroulia		2023	cross sectional study	one time point	72	72 - self identified	ADHD (828), Anxiety (576), Autism (289), Bipolar (293), Depression (842), Eating Disorder (120), OCD (159), PTSD (156), Control group (3400)	n.r.	n.r.	n.r.	n.r.	schizophrenia	n.r.	n.r.	n.r.	n.r.	n.r.	1	2	2	2	0	NA	SVM, bagging with decision trees and XGBoost, CNN, GRU, LSTM, Finer Post Hoc procedure	F1 Score, ROC, AUC, Precision	AUC, p value	n.r.	Twitter application programming interface (API), CNN..	_	_	social media & text: Twitter Post Analysis	passive	language in Twitter post	_	_	_	_	_	linguistic features in twitter posts, Twitter
109	E-Prevention: The ICASSP-2023 Challenge on Person Identification and Relapse Detection from Continuous Recordings of Biosignals	doi: 10.1109/ICASSP49357.2023.10433929	A. Zlatintsi,P. P. Filntisis,N. Efthymiou,C. Garoufis,G. Retsinas,T. Sounapoglou,I. Maglogiannis,P. Tsanakas,N. Smyrnis,P. Maragos		2023	longitudinal study	up to 2.5 years	38	38	23 HC	mean age 30.55 +- 7.28 years	68,4% male (n=26)	n.r.	13.36 ± 2.18	Schizophrenia Schizoaffective Disorder Bipolar I Disorder Brief Psychotic Episode Schizophreniform Disorder	7.34 ± 6,41 years	outpatients	n.r.	PANSS	PANSS overall: 57.08 ± 14.10	2	2	2	2	0	0	ROC, PR-AUC,	ROC-AUC, PR (precision-recall)-AUC	AUC	n.r.	Samsung Gear S3 smartwatch	_	smartwatch		passive	activity, behavior, sleep, HR, daily steps	sleeping schedule	_	_	linear acceleration, angular velocity, steps	heart rate variability and RR intervals,	_
110	Predicting Psychosis Using the Experience Sampling Method with Mobile Apps	doi: 10.1109/ICMLA.2017.00-84	D. Stamate,A. Katrinecz,W. Alghamdi,D. Stahl,P. Delespaul,J. van Os,S. Guloksuz		2017	longitudinal study	6 days	260	260	212 HC	n.r.	n..r.	n.r.	n.r.	psychosis	n.r.	outpatients	n.r.	n.r.	n.r.	2	2	2	NA	0	2	Random Forests, Support Vector Machines, Gaussian Processes, Logistic Regression and Neural Networks, spearman correlation	AUC, sensitivity, specificity, Kappa	AUC, p value	n.r.	Spymaster mobile application	smartphone, psymate app	_	EMA (ecological momentary assessment)	active	fluctuations in emotions	_	_	negative and positive emotions	_	_	_
111	Schizophrenia Detection Using Convolutional Neural Network	doi: 10.1109/ELMAR52657.2021.9550955	J. Škunda,J. Polec,B. Nerušil,E. Málišová		2021	cross sectional study	one time point	24	24	24 HC	mean age 38.08 years	62% male (n=15)	n.r.	n.r.	schizophrenia or schizoaffective disorder	n.r.	outpatients	All of the patients were in remission and were using antipsychotic drugs	n.r.	n.r.	1	0	1	1	0	NA	convolutional neural network (CNN), Gaussian mixture model (GMM), Hidden Markov model, long short term memory,, feed forward network (FNN, LSTM)	accuracy	n.r.	n.r.	Tobii X2-60 was used to acquire gaze raw data and together with the Tobii Pro Studio solution.	_	_	eye tracking technology	active	fixations, saccadic movements, saliency maps (which areas were most focused on)	_	_	_	_	fixations, saccadic movements, saliency maps (which areas were most focused on)	_
112	A comparative study of autoencoder architectures for mental health analysis using wearable sensors data	doi: 10.23919/EUSIPCO55093.2022.9909697	M. Panagiotou,A. Zlatintsi,P. P. Filntisis,A. J. Roumeliotis,N. Efthymiou,P. Maragos		2022	comparative study, longitudinal study	November 2019 to September 2021,	10	10	_	mean age of 30.60±7.31 years	60% male (n=6)	n.r.	13.8 ± 1.99	2 with Schizoaffective Disorder, 4 with Bipolar I Disorder, 1 with Brief Psychotic Episode, 1with Schizophreniform Disorder 2 with Schizophrenia	7.3 ± 7.06 years	outpatients	n.r.	n.r.	n.r.	1	2	2	2	0	0	Fully connected neural network (FNN), Convolution neural networks (CNN), 5 fold cross validation, t-tests	ROC-AUC, PR-AUC, t statistics	AUC, p value	n.r.	Samsung Gear S3 Frontier smartwatch	_	smartwatch		passive	physiological and activity signals	_	_	_	accelerometer, gyroscope, (linear, angular velocity	PPG - based Heart rate monitor, (HR, RR intervals)	_
113	Neuropsychiatric disorders classification using a video based pupil detection system	doi: 10.1109/INISTA.2012.6246991	G. Akinci,E. Polat,O. M. Koçak		2012	cross sectional study	one time point	5	5	20 HC and 20 Bipolar Disorder	20-50 years	n.r.	n.r.	n.r.	schizophrenia	n.r.	n.r.	n.r.	n.r.	n.r.	0	0	1	0	0	NA	Support Vector Machine (SVM)	n.r.	n.r.	n.r.	n.r. no actual brand/ or model reported	_	_	eye tracking technology & computerized test: video-based pupil detection system	active	duration and coordinates of eye movements, Pupil detection	_	reading time,	_	_	pupil position, pupil radius, reading duration, fixation time, click time, eye gaze distribution, decision time, pupil semi axis length, total clicks	_
114	GMM Based Detection of Schizophrenia Using Eye Tracking	doi: 10.1109/CIBCB.2019.8791239	J. Kacur,J. Polec,F. Csoka,E. Smolejova		2019	cross sectional study	one time point	22	22	22 HC	n.r.	n.r.	n.r.	n.r.	schizoaffective disorder	n.r.	n.r.	Sedative use was absent at the time of the experiment.	n.r.	n.r.	0	0	2	0	0	NA	Markov chain modeling, Gaussian mixture model (GMM), MLE, maximum likelihood estimation	accuracy	n.r.	n.r.	Tobii X2-60 eye tracker and Tobii Pro Studio	_	_	eye tracking technology	active	eye movement patterns, focus on defines regions of the images	_	_	_	_	fixation point, saccadic movements, overall scanning behavior while looking at a Rorschach inkblot test, haze trajectory	_
115	From Digital Phenotype Identification To Detection Of Psychotic Relapses	doi: 10.1109/ICHI57859.2023.00045	N. Efthymiou,G. Retsinas,P. P. Filntisis,C. Garoufis,A. Zlatintsi,E. Kalisperakis,V. Garyfalli,T. Karantinos,M. Lazaridi,N. Smyrnis,P. Maragos		2023	longitudinal study	up to 2.5 years	38	38	_	mean age 30.55 +- 7.28 years	68,4% male (n=26)	n.r.	13.36 ± 2.18 years	Schizophrenia Schizoaffective Disorder Bipolar I Disorder Brief Psychotic Episode Schizophreniform Disorder	7.34 ± 6,41 years	outpatients	n.r.	PANSS	PANSS overall: 57.08 ± 14.10	2	2	2	2	0	1	Mann-Whitney U_x0002_tests with Bonferroni correction, CNN and LSTM , five fold cross validation	u statistics, accuracy	p value,	n.r.	Samsung smartwatch gear G3	_	smartwatch		passive	biometrics, HR, movement	sleeping schedule	_	_	linear and angular acceleration, steps	Heart rate, BPM, Heart rate variability, RR interval,	_
116	Eye Tracking and KNN Based Detection of Schizophrenia	doi: 10.1109/ELMAR.2019.8918840	J. Kacur,J. Polec,F. Csóka		2019	cross sectional study	one time point	22	22	22 HC	n.r.	n.r.	n.r.	n.r.	schizoaffective disorder	n.r.	n.r.	Sedative use was absent at the time of the experiment.	n.r.	n.r.	0	0	1	0	0	NA	Support Vector Machine (SVM), GMM, KNN	accuracy	n.r.	n.r.	Tobii X2-60 eye tracker and the Tobii Pro Studio	_	_	eye tracking technology	active	eye movements	_	cognitive test	_	_	X-Y Trajectories, fixation times, umber of fixations, transition patterns,…	_
117	Detection of Schizophrenia from Actigraphy Data using UMAP Features		M. M. Misgar,M. P. S. Bhatia		2023	cross sectional study	one time point	23	23	32 HC and 23 Depression	mean age 46.7 ± 10.9, 27 - 69	87% male (n=20)	n.r.	n.r.	Diagnostic subtype of schizophrenia Paranoid 18 = n Non paranoid 5 = n	n.r.	inpatients	clozapine 55.0 ± 4.9 (n = 8) non-clozapine 47.0 ± 9.9 (n = 10)	BPRS	BPRS: 50.6 ± 8.9 (n = 18)	1	0	2	1	0	0	sequential neural network	accuracy, F1-Score, Precision, sensitivity, specificity	n.r.	n.r.	actigraphy, no actual brand / model reported	_	actigraphy		passive	motor activity data	_	_	_	motor activity	_	_
118	On Predicting Relapse in Schizophrenia using Mobile Sensing in a Randomized Control Trial	doi: 10.1109/PerCom45495.2020.9127365	R. Wang,W. Wang,M. Obuchi,E. Scherer,R. Brian,D. Ben-Zeev,T. Choudhury,J. Kane,M. Hauser,M. Walsh,A. Campbell		2020	longitudinal study	one year	61	61	_	n.r.	57,38% male (n=35)	24 African American, 5 Asian, 2 Multiracial, 29 Caucasian and 1 Unknown in the study	n.r.	schizophrenia	n.r.	outpatients	n.r.	BPRS	n.r.	2	2	2	2	0	1	logistic regression, SVM with linear kernel and radial basis function kernel, random forest, 2-level 3-fold stratified cross validation	F1 Score, recall, precision	n.r.	n.r.	Samsung Galaxy S5 Android + Crosscheck	smartphone, Crosscheck system/app	_	EMA (ecological momentary assessment)	active & passive	ambient light, sound, conversation, acceleration	sleep patterns (duration…)	_	hallucinations/delusions, feeling calm, stress, paranoia,	physical activities, sociability, audio amplitude, light sensor, location data	_	number of phone calls, SMS, phone lock/unlock
119	ConvNet and machine learning models with feature engineering using motor activity data for schizophrenia classification	doi: 10.1109/CBMS55023.2022.00046	F. P. Ferreira,A. Daly		2022	longitudinal study	12,7 days average per participant	22	22	32 HC	mean age 46.2 ± 10.9 years	86,36 male (n = 19) (102)	n.r.	n.r.	schizophrenia (17 have paranoid schizophrenia), 5 no subtype of schizophrenia was specified (121)	n.r.	inpatients	All participants were on antipsychotic medication.	n.r.	n.r.	2	2	1	2	0	0	Decision Tree, logistic regression, random forest, XGBoost and lightGBM	ROC, AUC, F1 Sore, accuracy, matthews correlation coefficient (MCC)	AUC	n.r.	Actiwatch AW4 from Cambridge Neurotechnology Ltd., England	_	actigraphy		passive	motor activity data	_	_	_	motor activity data	_	_
120	Relapse Prediction from Long-Term Wearable Data Using Self-Supervised Learning and Survival Analysis	doi: 10.1109/ICASSP49357.2023.10096277	E. Fekas,A. Zlatintsi,P. P. Filntisis,C. Garoufis,N. Efthymiou,P. Maragos		2023	longitudinal study	since 2019	38	38	_	mean age 30.55 +- 7.28 years	68,4% male (n=26)	n.r.	13.36 ± 2.18 years	Schizophrenia Schizoaffective Disorder Bipolar I Disorder Brief Psychotic Episode Schizophreniform Disorder	7.34 ± 6,41 years	outpatients	n.r.	PANSS	PANSS overall: 57.08 ± 14.10	2	2	2	2	0	0	Survival regression models: Random forest, (conditional survival forest and extremely randomized survival trees), Deep neural networks: MTLE and Deep surv:	F1 Scores, AUPRC, C-Index	n.r.	n.r.	Samsung Gear S3 Frontier smartwatch,	_	smartwatch		passive	biometric / physiological signals	_	_	_	accelerometer and gyroscope sensor for acceleration,	heart beats per minute, RR interval of photoplethysmography	_
121	Common N-Gram Method (CNG): A Promising Approach to Detecting Mental Health Disorders on Social Media	doi: 10.1109/INFOTEH60418.2024.10495942	H. Agarwal,V. Kešelj		2024	cross sectional study	one time point	45	45 - self identified	9955 other (Depression, Anxiety, ADHD, Autism, Bipolar Disorder,)	n.r.	n.r.	n.r.	n.r.	schizophrenia	n.r.	n.r.	n.r.	n.r.	n.r.	1	2	1	2	0	NA	support vector machine, and CNN LSTM models, Common Engrams method	F1 Score, precision, Recall	n.r.	n.r.	Reddit, CNN LSTM	_	_	social media & text: natural language processing	passive	mental health conditions	_	_	_	_	_	posts on reddit, linguistic patterns (text, mental health classification), model performance metrics.
122	Anonymous Prediction of Mental Illness in Social Media	doi: 10.1109/CCWC51732.2021.9376140	S. Tadisetty,K. Ghazinour		2021	cross sectional study	one time point	n.r.	n.r.	_	n.r.	n.r.	n.r.	n.r.	psychotic disorder	n.r.	n.r.	n.r.	n.r.	n.r.	2	2	2	2	0	NA	Naïve Bayes, SVM, and K-Nearest Neighbors (KNN) classifiers	accuracy	n.r.	n.r.	Twitter API	_	_	social media & text: post analysis	passive	social media content	_	_	_	_	_	social media / twitter post analysis (lexical analysis, NLP, frequency analysis of certain words in user posts.
123	Diagnosing Schizophrenia from Activity Records using Hidden Markov Model Parameters	doi: 10.1109/CBMS52027.2021.00048	M. Boeker,M. A. Riegler,H. L. Hammer,P. Halvorsen,O. B. Fasmer,P. Jakobsen		2021	longitudinal study	9-20 days data collection	22	22	32 HC	mean age 46.2 ± 10.9 years	86,36 male (n = 19) (102)	n.r.	n.r.	schizophrenia (17 have paranoid schizophrenia), 5 no subtype of schizophrenia was specified (121)	n.r.	inpatients	All participants were on antipsychotic medication.	n.r.	n.r.	1	0	1	2	0	0	Hidden Markov models (HMM), logistic regression model	ROC, Matthew correlation coefficient (MCC),	AUC, p value	n.r.	Actiwatch model AW4	_	actigraphy		passive	activity patterns	_	_	_	motor activity	_	_
124	Signal Processing Grand Challenge 2023 – E-Prevention: Sleep Behavior as an Indicator of Relapses in Psychotic Patients	doi:10.48550/arXiv.2304.08614	K. Avramidis,K. Adsul,D. Bose,S. Narayanan		2023	longitudinal study	up to 6 months	10	10	_	mean age 30.55 +- 7.28	68,4% male (n=26)	n.r.	13.36 ± 2.18 years	Schizophrenia Schizoaffective Disorder Bipolar I Disorder Brief Psychotic Episode Schizophreniform Disorder	7.34 ± 6,41 years	outpatients	n.r.	PANSS	PANSS overall: 57.08 ± 14.10	2	2	2	2	0	0	Isolation Forest	ROC-AUC, PR-AUC,	AUC	n.r.	Samsung Gear S3 smartwatch	_	smartwatch		passive	sleep behavior, human activity and heart rate data	sleeping schedule	_	_	linear and angular acceleration, step count	RR peak intervals	_
125	A Self-Supervised Learning Approach for Detecting Non-Psychotic Relapses Using Wearable-Based Digital Phenotyping	doi: 10.1109/ICASSPW62465.2024.10627012	P. Kaliosis; S. Eleftheriou; C. Nikou; T. Giannakopoulos		2024	longitudinal study	n.r.	9	9	_	mean age 30.55 +- 7.28	68,4% male (n=26)	n.r.	13.36 ± 2.18 years	Schizophrenia Schizoaffective Disorder Bipolar I Disorder Brief Psychotic Episode Schizophreniform Disorder	7.34 ± 6,41 years	outpatients	n.r.	PANSS	PANSS overall: 57.08 ± 14.10	2	2	2	2	0	0	self-supervised Vision Transformer (SiT)	ROCAUC, PRAUC	AUC	n.r.	wearable biosensor / no actual brand/ or model reported	_	wearable biosensor		passive	The raw data consists of measurements of each patient’s linear/angular acceleration, heart rate variability, RR-intervals, and its daily activity (sleep hours, walking/running steps	sleep	_	_	daily activity (sleep hours, walking/running steps, acceleration	heart rate variability, RR-intervals	_
126	Patient-Specific Modeling of Daily Activity Patterns for Unsupervised Detection of Psychotic and Non-Psychotic Relapses	doi: 10.1109/ICASSPW62465.2024.1062724	A. Hein; S. Gronauer; K. Diepold		2024	longitudinal study	n.r.	9	9	_	mean age 30.55 +- 7.28	68,4% male (n=26)	n.r.	13.36 ± 2.18 years	Schizophrenia Schizoaffective Disorder Bipolar I Disorder Brief Psychotic Episode Schizophreniform Disorder	7.34 ± 6,41 years	outpatients	n.r.	PANSS	PANSS overall: 57.08 ± 14.10	2	2	2	2	0	0	Transformer-based unsupervised anomaly detection	ROCAUC, PRAUC	AUC	n.r.	wearable biosensor / no actual brand/ or model reported	_	wearable biosensor		passive	accelerometer and gyroscope data, HR, step counts	sleeping hours	_	_	accelerometer and gyroscope data, step counts, walking /running steps	HR and RR intervals	_
127	Detecting Schizophrenia from Healthy control using Machine Learning and EEG Signals	doi: 10.1109/ICOECA62351.2024.00083	T. K; P. S; A. Kumar		2024	cross sectional study	one time point	14	14	14 HC	mean age 27,9 +-3,3 years	n.r.	n.r.	n.r.	paranoid schizophrenia	n.r.	n.r.	n.r.	n.r.	n.r.	0	0	1	1	0	NA	Logistic regression, Decision Tree, Support Vector Machine	Accuracy, Sensitivity, Specificity, F1 Score	n.r.	n.r.	EEG / no actual brand/ or model reported	_	_	EEG	passive	Brainwave Frequencies, Power Spectral Density (PSD), Feature Extraction	_	_	_	_	Brainwave Frequencies, Power Spectral Density (PSD), Feature Extraction,	_
128	Detecting Multiple Mental Health Disorders with Large Language Models	doi: 10.1109/IV64223.2024.00051	M. Nanda; D. Inkpen; A. Dargel		2024	cross sectional study	one time point		n.r.	_	n.r.	n.r.	n.r.	n.r.	schizophrenia	n.r.	n.r.	n.r.	n.r.	n.r.	2	NA	2	2	0	NA	BERT (Bidirectional Encoder Representations from Transformers):, (Large Language Model Meta AI)	Precision, Recall, F1-score, and Accuracy	p value	n.r.	Reddit	_	_	social media & text: Large Language models detecting mental health disorders through social media (reddit)	passive	Reddit posts analyzed by LLAMA (Large Language Model Meta AI):	_	_	_	_	_	Textual Content of posts, lexical choices, syntax, semantics, keywords, patterns in language
129	EMS: A Large-Scale Eye Movement Dataset, Benchmark, and New Model for Schizophrenia Recognition	doi: 10.1109/TNNLS.2024.3441928	Y. Song; Z. Liu; G. Li; J. Xie; Q. Wu; D. Zeng; L. Xu; T. Zhang; J. Wang		2024	cross sectional study	one time point	104	104	104 HC	mean age 50,30 +- 14,97 years	77% male (n= 80)	n.r.	11,50 +-2,82	schizophrenia	5,26 +- 6,9 years	n.r.	n.r.	n.r.	n.r.	1	0	2	1	0	NA	mean-shift-based network, Support Vector Machine (SVM), Quadratic Discriminant Analysis (QDA), Bayesian Classifier (BYS), Random Forest (RF)	Accuracy ,Sensitivity , Specificity, Precision , F1-Score, (AUC)	n.r.	n.r.	eye tracking EYELINK 1000 Plus,	_	_	eye tracking technology	active	fixation duration, fixation location, fixation density maps	_	_	_	_	fixation density maps. Scan patterns, visual attention distribution	_
	MANUAL
130	Actigraphic registration of motor activity reveals a more structured behavioural pattern in schizophrenia than in major depression	doi: 10.1186/1756-0500-3-149	Jan O Berle	20507606	2010	longitudinal study	2 weeks	23	23	23 Depression, 32 HC	mean age 46.7 ± 10.9, 27 - 69	87% male (n=20)	n.r.	n.r.	Diagnostic subtype of schizophrenia Paranoid 18 = n Non paranoid 5 = n	n.r.	inpatients	clozapine 55.0 ± 4.9 (n = 8) not clozapine 47.0 ± 9.9 (n = 10)	BPRS	50.6 ± 8.9 (n = 18)	1	0	2	0	0	0	ANOVA, T-tests	t statistics, F statistics	p value	n.r.	ACTi watch by Cambridge Neurotechnology Ltd.	_	actigraphy		passive	Total motor activity, interdaily stability, intraday variability relative amplitude, nighttime amplitude	_	_	_	Total motor activity, interdaily stability, intraday variability relative amplitude, nighttime amplitude	_	_
131	Simple viewing tests can detect eye movement abnormalities that distinguish schizophrenia cases from controls with exceptional accuracy,	doi: 10.1016/j.biopsych.2012.04.019	Philip J Benson	22621999	2012	cross sectional study	one time point	88	88	88	mean age 44.5 10.1 years	66% male (n=58)	n.r.	8–11 years	Schizophrenia	16.9 +- 10.5 years	in- and outpatients	CPZ (chlorpromazine) equivalents mean mg/day 453.2 (372.2) Nicotine intake per day 12.9 (16.5) 1.9 (5.5) 37.44 (171) .001 Nicotine recent, min since 16.9 (28.9) 24.2 (126.7) .34 (172) .001 Caffeine intake, cups/day 4.9 (1.1) 3.5 (.49) 4.20 (174) .497 Caffeine recent, min since 364.8 (766.3) 255.4 (470.7) 1.23 (166) .288	HADS HADS	HADS (anxiety) 10.5 +- (5.9) HADS (depression) 6.3 +- (4.0) retest and novel participants HADS (anxiety) 10.9 +-(4.8) HADS (depression) 7.7 +-(5.5)	2	2	2	2	0	NA	univariate and multivariate analysis, regression models, boosted Decision tree, Probabilistic neural networks (PNN),	Accuracy, ROC, AUC, effect size	p value	n.r.	Eyewink I, Eylink 1000 eye tracker	_	_	eye tracking technology	active	smooth pursuit tracking (tracking efficiency, saccadic intrusions ..), fixation stability (saccadic inhibition, drift movements …), free viewing scan path(scan path length and frequency ….)	_	_	_	smooth pursuit tracking (tracking efficiency, saccadic intrusions ..), fixation stability (saccadic inhibition, drift movements …), free viewing scan path(scan path length and frequency ….)	_	_
132	Mining Twitter Data to Improve Detection of Schizophrenia	PMC4525233	Kimberly McManus 1, Emily K Mallory 1, Rachel L Goldfeder 1, Winston A Haynes 1, Jonathan D Tatum 1	26306253	2015	cross sectional study	one time point	96	96	200 HC	16-30	n.r.	n.r.	n.r.	schizophrenia	n.r.	n.r.	n.r.	n.r.	n.r.	2	1	2	1	0	NA	Support Vector Machines, artificial neural network, Naive bays	Accuracy, Precision, Recall, F1 Score	n.r.	n.r.	Twitter data (social media analysis)	_	_	social media & text: Twitter data (social media analysis)	passive	frequency of schizophrenia-related words, Emoticon usages, Time of day, Time intervals, follower and follower accounts	_	_	_	_	_	frequency of schizophrenia-related words, Emoticon usages, Time of day, Time intervals, follower and follower accounts
133	Quantifying the Language of Schizophrenia in Social Media	doi: 10.3115/v1/W15-1202	Margaret Mitchell, Kristy Hollingshead, Glen Coppersmith		2015	cross sectional study	one time point	174	174 - self identified	174 HC	n.r.	n.r.	n.r.	n.r.	schizophrenia - related - condition	n.r.	n.r.	n.r.	n.r.	n.r.	2	2	2	1	0	NA	Natural language processing (LIWC), Support Vector Machine, Brown Clustering Tool	Accuracy, Error Rate	p value	n.r.	Twitter data (social media analysis)	_	_	social media & text: Twitter (Linguistic features, Emoticons....)	passive	Twitter (Linguistic features, word categories(pronouns, emotional words, cognitive mechanisms, articles...) negation work, Topics..Emoticon and Emoji Use	_	_	_	_	_	Twitter (Linguistic features, word categories(pronouns, emotional words, cognitive mechanisms, articles...) negation work, Topics..Emoticon and Emoji Use
134	Eye movement as a biomarker of schizophrenia: Usingan integrated eye movement score	doi: 10.1111/pcn.12460	Kentaro Morita MD	27673731	2017	cross sectional study	one time point	85	85	252	mean age 35.1 ± 12.6 years, 14–68	49,5% male(n=42)	n.r.	13.8 ± 2.6	schizophrenia	10.9 ± 9.4 years	n.r	595 ± 541 [0–2400] -> typical CPZ (chlorpromazine) equivalents mean mg/day 44 ± 159[0–1051], -atypical CPZ (chlorpromazine) equivalents mean mg/day: 550 ± 515 [0–2400]	PANSS	Demographic and clinical characteristics of subjects PANSS positive symptoms 19 ± 6 PANSS negative symptoms 21 ± 6 PANSS general psychopathology 44 ± 12 PANSS total 84 ± 23 Demographic and clinical characteristics of subjects in the matched group PANSS positive symptoms 18± 6 PANSS negative symptoms 20 +- 5 PANSS general psychopathology 42 +- 11 PANSS total 80-+ 21	1	2	2	2	0	NA	two-tailed t-test or a χ2-test	X2, F and T statistics, ROC	p value	n.r.	Eylink 1000, mat lab and psychophysics toolbox	_	_	eye tracking technology	active	free viewing test (scan path length, fixation number, fixation duration ….), smooth pursuit test, fixation stability (fixation duration, number of fixation)	_	_	_	free viewing test (scan path length, fixation number, fixation duration ….), smooth pursuit test, fixation stability (fixation duration, number of fixation)	_	_
135	Identifying signals associated with psychiatric illness utilizing language and images posted to Facebook	doi: 10.1038/s41537-020-00125-0	Michael L Birnbaum 1 2 3, Raquel Norel 4, Anna Van Meter 5 6 7, Asra F Ali 5 6, Elizabeth Arenare 5 6, Elif Eyigoz 4, Carla Agurto 4, Nicole Germano 5 6, John M Kane 5 6 7, Guillermo A Cecchi	33273468	2020	cross sectional study	one time point	79	79	74 Mood Disorders and 70 HC	mean age 23.9 +- 4,17 years	67.09% male (n=53)	African American/ Black 39 (49.36) Asian 12 (15.19) Caucasian 19 (24.05) Mixed race/other 9 (11.39) Hispanic 12 (15.19)	n.r.	Schizophrenia 39 (49.37) Schizophreniform 15 (18.99) Schizoaffective 14 (17.72) Unspecified SSD 11 (13.92)	n.r.	in- and outpatients	n.r.	n.r.	n.r.	2	2	2	2	1	2	random forest, logistic regression, Kolmogorov–Smirnov (KS) Test:	AUC	p value	n.r.	Facebook data (social media analysis)	_	_	social media & text: Facebook Language features, Image features, LIWC (linguistic Inquiry and Word count)	passive	Facebook Language features, Image features, LIWC (linguistic Inquiry and Word count) (word categories: perception, emotion, biological informal), pronouns (me, you,,,)	_	_	_	_	_	Facebook Language features, Image features, LIWC (linguistic Inquiry and Word count) (word categories: perception, emotion, biological informal), pronouns (me, you,,,)
136	Effective schizophrenia recognition using discriminative eye movement features and model-metric based features	doi.org/10.1016/j.patrec.2020.09.017	Lijin Huang		2020	cross sectional study	one time point	40	40	30 HC	mean age 34.8 +- 11.9 years, 18 to 62	70% male (n=28)	n.r.	n.r.	schizophrenia	n.r.	outpatients	anti-psychotic naïve	n.r.	n.r.	1	2	2	1	0	NA	Support Vector machine, random forest	Accuracy, sensitivity, specificity, AUC,	p value	n.r.	EYELINK 2000 desktop	_	_	eye tracking technology	active	fixations, saccades, scan paths, pupil size	_	_	_	fixations, saccades, scan paths, pupil size	_	_
137	Real world sedentary behavior and activity levels in patients with schizophrenia and controls: An ecological momentary assessment study	doi:10.1016/j.mhpa.2020.100364	Martin T. Strassnig1, Philip D. Harvey1,2, Michelle L. Miller1, Colin A. Depp3,4, Eric Granholm3,4	34221125	2021	longitudinal study	seven days	100	100	71 HC	mean age 51,7 +- 9,3 years	71% male (n=71)	36% Caucasian (n=36)	13 +- 1,9	schizophrenia and schizoaffective disorder	n.r.	outpatients	stable antipsychotic medication for ≥4 weeks with no anticipated medication changes.	n.r.	n.r.	2	0	1	2	0	2	mixed-model repeated measures analysis of variance (MMRM), t-tests, Pearson Product Moment correlations	t statistics, chi squared,	p value	n.r.	Android OS smartphone	survey app	_	EMA (ecological momentary assessment)	active	Sedentary behavior, physical activity levels, patterns of activities (watching TV, seated, standing, moving, sitting, lying down…..), Sedentary behavior, physical activity levels, patterns of activities (watching TV, seated, standing, moving, sitting, lying down…..)	_	_	_	Sedentary behavior, physical activity levels, patterns of activities (watching TV, seated, standing, moving, sitting, lying down…..), location, social interactions (alone, with family …..)	_	_
138	Eye movement indices as predictors of conversion to psychosis in individuals at clinical high risk	doi: 10.1007/s00406-022-01463-z	Dan Zhang	35857090	2023	longitudinal study	three years	108	87 non-converted, 21 converted to psychosis	70 HC	mean age 18.33 (3.28) and 17.76 (3.13) (18,045), pooled into 18,23 +- 3,25	44% male (n=38) and 43% male (n=9)	n.r.	10.71 (2.18) + 9.95 (1.72) average of 10,57 +-2,10	Clinical high risk and conversion into psychosis	n.r.	outpatients	drug naive	SOPS	Scale of psychosis‐risk symptoms (SOPS)b Positive symptoms 9.33 (3.25) Negative symptoms 14.14 (6.61) Disorganized symptoms 6.62 (3.37) General symptoms 9.29 (2.97) Total score 39.38 (10.55)	2	1	1	2	0	2	ANOVA, MANOVA, regression models	ROC AUC, Sensitivity, Specificity, Odds ratio	p value	n.r.	Eye Link 2000	_	_	eye tracking technology	active	fixation duration, saccade number, saccade amplitude, fixation number, fixation duration, saccade number, saccade amplitude	_	_	_	fixation duration, saccade number, saccade amplitude, fixation number, fixation duration, saccade number, saccade amplitude	_	_
139	Bumblebee your way to recovery: Transforming the approach to detection of mental health relapses	doi: 10.1109/ICASSPW62465.2024.10626747	Kamil Górzy´ nski, Anna Pl˛ es, Ivan Ryzhankow, Bartłomiej Zych		2024	cross sectional study	one time point	37	37	_	mean age 30.55 +- 7.28	68,4% male (n=26)	n.r.	13.36 ± 2.18 years	Schizophrenia Schizoaffective Disorder Bipolar I Disorder Brief Psychotic Episode Schizophreniform Disorder	7.34 ± 6,41 years	outpatients	n.r.	PANSS	PANSS overall: 57.08 ± 14.10	2	2	2	2	0	0	Transformer based Auto encoder,	AUROC, AUPRC,	n.r.	n.r.	wearable, no actual brand / model reported	_	wearable		passive	sleep detection threshold, Accelerometer data, HR, HRV, RMSSD, SDNN, RR Interval Ross	sleep detection threshold	_	_	Accelerometer data,	HR, HRV, RMSSD, SDNN, RR Interval Ross	_
140	Personalised anomaly detectors and prototypical representations for relapse detection from wearable-based digital phenotyping	doi: 10.1109/ICASSPW62465.2024.10626348	Adria Mallol-Ragolta1,2, Anika Spiesberger1,2, Andreas Triantafyllopoulos1,2, and Bj¨orn Schuller1,2,3		2024	cross sectional study	one time point	37	37	_	mean age 30.55 +- 7.28	68,4% male (n=26)	n.r.	13.36 ± 2.18 years	Schizophrenia Schizoaffective Disorder Bipolar I Disorder Brief Psychotic Episode Schizophreniform Disorder	7.34 ± 6,41 years	outpatients	n.r.	PANSS	PANSS overall: 57.08 ± 14.10	2	2	2	2	0	0	Auto encoder - based anomaly detection	AUROC, AUPRC,	n.r.	n.r.	wearable, no actual brand / model reported	_	smartwatch		passive	Gyroscope data (angular velocity ,motor facticity, acceleration	sleep data	_	_	Gyroscope data (angular velocity ,motor facticity, acceleration	HR, RR intervals,	_
141	Unsupervised relapse detection using wearable-based digital phenotyping for the 2nd e-prevention challenge	doi: 10.1109/ICASSPW62465.2024.10627632	Jinting Wu, Mei Tu		2024	cross sectional study	one time point	37	37	_	mean age 30.55 +- 7.28	68,4% male (n=26)	n.r.	13.36 ± 2.18 years	Schizophrenia Schizoaffective Disorder Bipolar I Disorder Brief Psychotic Episode Schizophreniform Disorder	7.34 ± 6,41 years	outpatients	n.r.	PANSS	PANSS overall: 57.08 ± 14.10	2	2	2	2	0	0	Transformer encoder, Transformer encoder - decoder, Transformer encoder with prototype learning	AUROC, AUPRC,	n.r.	n.r.	wearable, no actual brand / model reported	_	wearable		passive	circadian rhythm, Accelerometry, Gyroscope, HR, RR Intervals, RMSSD, SDNN,	circadian rhythm	_	_	Accelerometry, Gyroscope	HR, RR Intervals, RMSSD, SDNN,	_
142	Detecting relapse in youth with psychotic disorders utilizing patient-generated and patient-contributed digital data from Facebook	doi: 10.1038/s41537-019-0085-9	Michael L.Birnbaum	31591400	2019	longitudinal study	March 2016 – December 2018 recruitment - retrospective study	51	51	_	mean age 23.96 +-4.59	70.58% male (n=36)	Race: Asian: 5, African American 28, Caucasian 11, Other/Mixed: 7	n.r.	Schizophrenia, Schizoaffective Disorder, Unspecified Schizophrenia Spectrum Disorder	n.r.	in- and outpatients	n.r.	n.r.	n.r.	2	2	2	2	0	NA	One-Class Support Vector Machine (SVM)	Sensitivity TPR, Specificity TNR, PPV, NPV	p value	n.r.	Social media - Facebook			social media & text: Facebook linguistic features, structural and activity features.	passive	Facebook linguistic features, structural and activity features.	_	_	_	_	_	Facebook linguistic features, structural and activity features.

## Sheet: Supplementary Data 2
Figure 6
Study Title	Author	Year	Digital Device	Symptoms	PR AUC	ROC AUC
Anomaly detection to predict relapse risk in schizophrenia	Henson et al.	2021	smartphone	mental state; behavior; cognitive; digital usage; sleep		0.8825
E-Prevention: Advanced Support System for Monitoring and Relapse Prevention in Patients with Psychotic Disorders Analyzing Long-Term Multimodal Data from Wearables and Video Captures	Zlatintsi et al.	2022	wearable	behavior; physiological	0.77	0.62
Relapse Prediction from Long-Term Wearable Data Using Self-Supervised Learning and Survival Analysis	Fekas et al.	2023	wearable	behavior; physiological	0.7451
Bumblebee your way to recovery: Transforming the approach to detection of mental health relapses	Górzyn′ski et al.	2024	wearable	physiological	0.62	0.711
Predicting Early Warning Signs of Psychotic Relapse From Passive Sensing Data: An Approach Using Encoder-Decoder Neural Networks	Adler et al.	2020	smartphone	behavior; digital usage; sleep		0.6625
A self-supervised learning approach for detecting non psychotic relapses using wearable-based digital phenotyping	Kaliosis et al.	2024	wearable	physiological; behavior; sleep	0.642	0.651
Relapse prediction in schizophrenia with smartphone digital phenotyping during COVID-19: a prospective, three-site, two-country, longitudinal study	Cohen et al.	2023	smartphone	behavior; mental state; digital usage		0.62575
E-Prevention: The ICASSP-2023 Challenge on Person Identification and Relapse Detection from Continuous Recordings of Biosignals	Zlatintsi et al.	2023	wearable	behavior; physiological	0.635	0.578
Signal Processing Grand Challenge 2023 – E-Prevention: Sleep Behavior as an Indicator of Relapses in Psychotic Patients	Avramidis et al.	2024	wearable	sleep; behavior, physiological	0,645*	0,645*
Patient-specific modeling of daily activity patterns for unsupervised detection of psychotic and non-psychotic relapses	Hein et al.	2024	wearable	behavior; physiological	0.574	0.595
Detecting relapse in youth with psychotic disorders utilizing patient-generated and patient-contributed digital data from Facebook	Birnbaum et al.	2019	social media	social media/digital usage		0.581711
Personalized anomaly detectors and prototypical representations for relapse detection from wearable-based digital phenotyping	Mallol-Ragolta et al.	2024	wearable	wearable sleep; behavior; physiological	0.499	0.567
Unsupervised relapse detection using wearable-based digital phenotyping for the 2nd e-prevention challenge	Wu et al.	2024	wearable	behavior; physiological	0.424	0.569
						*Avramidis et al. = harmonic mean of ROC and PR AUC

## Sheet: Supplementary Data 3
	included studies in Supplementary Figure 3a
	Study Title	Symptom category	Author	Parameter	Lower CI	Hedges G	Upper CI	Method
1	Using wearable technology to detect the autonomic signature of illness severity in schizophrenia	Behavior and Activity	Cella et al. 2018	Hours of structured activity	1.647	2.3273	3.0076	Smartphone
2	ACTi graphic registration of motor activity reveals a more structured behavioral pattern in schizophrenia than in major depression	Behavior and Activity	Berle et al. 2010	Total actigraphy activity	1.1765	1.803	2.4295	Wearable
3	ACTi graphic registration of motor activity reveals a more structured behavioral pattern in schizophrenia than in major depression	Behavior and Activity	Berle et al. 2010	Afternoon actigraphy activity	0.9846	1.5906	2.1966	Wearable
4	ACTi graphic registration of motor activity reveals a more structured behavioral pattern in schizophrenia than in major depression	Behavior and Activity	Berle et al. 2010	Evening actigraphy activity	0.8712	1.4662	2.0612	Wearable
5	Motor activity patterns in acute schizophrenia and other psychotic disorders can be differentiated from bipolar mania and unipolar depression	Behavior and Activity	Krane-Gartiser et al. 2018	Morning actigraphy activity	0.6767	1.2421	1.8075	Wearable
6	Motor activity patterns in acute schizophrenia and other psychotic disorders can be differentiated from bipolar mania and unipolar depression	Behavior and Activity	Krane-Gartiser et al. 2018	RMSSD/SD	0.5978	1.157	1.7162	Wearable
7	E-Prevention: Advanced Support System for Monitoring and Relapse Prevention in Patients with Psychotic Disorders Analyzing Long-Term Multimodal Data from Wearables and Video Captures	Behavior and Activity	Zlatintsi et al. 2022	Step count	0.53	1.14	1.75	Wearable
8	Motor activity patterns in acute schizophrenia and other psychotic disorders can be differentiated from bipolar mania and unipolar depression	Behavior and Activity	Krane-Gartiser et al. 2018	Morning RMSSD/SD	0.3837	0.928	1.4723	Wearable
9	Validation of accelerometry as a digital phenotyping measure of negative symptoms in schizophrenia	Behavior and Activity	Strauss et al. 2022	SD of phone accelerometry in public	0.53	0.91	1.29	Smartphone
10	Real world sedentary behavior and activity levels in patients with schizophrenia and controls: An ecological momentary assessment study	Behavior and Activity	Stressing et al. 2021	Time sitting alone	0.5869	0.9045	1.2221	Smartphone
11	Validation of accelerometry as a digital phenotyping measure of negative symptoms in schizophrenia	Behavior and Activity	Strauss et al. 2022	SD phone accelerometry - non-recreation	0.52	0.9	1.28	Smartphone
12	Motor activity patterns in acute schizophrenia and other psychotic disorders can be differentiated from bipolar mania and unipolar depression	Behavior and Activity	Krane-Gartiser et al. 2018	RMSSD/minute in % of mean	0.357	0.8997	1.4424	Wearable
13	ACTi graphic registration of motor activity reveals a more structured behavioral pattern in schizophrenia than in major depression	Behavior and Activity	Berle et al. 2010	Morning actigraphy activity	0.3413	0.8953	1.4493	Wearable
14	ACTi graphic registration of motor activity reveals a more structured behavioral pattern in schizophrenia than in major depression	Behavior and Activity	Berle et al. 2010	Interdaily activity variability	0.3299	0.8832	1.4365	Wearable
15	Motor activity patterns in acute schizophrenia and other psychotic disorders can be differentiated from bipolar mania and unipolar depression	Behavior and Activity	Krane-Gartiser et al. 2018	Total activity of actigraphy	0.2897	0.8286	1.3675	Wearable
16	Validation of accelerometry as a digital phenotyping measure of negative symptoms in schizophrenia	Behavior and Activity	Strauss et al. 2022	Mean phone accelerometry - non-recreation	0.44	0.82	1.2	Smartphone
17	Real world sedentary behavior and activity levels in patients with schizophrenia and controls: An ecological momentary assessment study	Behavior and Activity	Stressing et al. 2021	Time hanging out or pacing	0.4717	0.7857	1.0997	Smartphone
18	Validation of accelerometry as a digital phenotyping measure of negative symptoms in schizophrenia	Behavior and Activity	Strauss et al. 2022	SD phone accelerometry during recreation	0.39	0.76	1.13	Smartphone
19	Validation of accelerometry as a digital phenotyping measure of negative symptoms in schizophrenia	Behavior and Activity	Strauss et al. 2022	SD phone accelerometry in non-public	0.36	0.73	1.1	Smartphone
20	Geolocation as a Digital Phenotyping Measure of Negative Symptoms and Functional Outcome	Behavior and Activity	Raugh et al. 2020	Geolocation stability	0.2924	0.7252	1.158	Smartphone
21	Real world sedentary behavior and activity levels in patients with schizophrenia and controls: An ecological momentary assessment study	Behavior and Activity	Stressing et al. 2021	Time listening to music	0.3615	0.6726	0.9837	Smartphone
22	Motor activity patterns in acute schizophrenia and other psychotic disorders can be differentiated from bipolar mania and unipolar depression	Behavior and Activity	Krane-Gartiser et al. 2018	Evening RMSSD/SD	0.1068	0.6366	1.1664	Wearable
23	E-Prevention: Advanced Support System for Monitoring and Relapse Prevention in Patients with Psychotic Disorders Analyzing Long-Term Multimodal Data from Wearables and Video Captures	Behavior and Activity	Zlatintsi et al. 2022	SD Step count	0.05	0.63	1.21	Wearable
24	E-Prevention: Advanced Support System for Monitoring and Relapse Prevention in Patients with Psychotic Disorders Analyzing Long-Term Multimodal Data from Wearables and Video Captures	Behavior and Activity	Zlatintsi et al. 2022	Mean accelerometry movement intensity, STE	0.05	0.62	1.19	Wearable
25	Motor activity patterns in acute schizophrenia and other psychotic disorders can be differentiated from bipolar mania and unipolar depression	Behavior and Activity	Krane-Gartiser et al. 2018	Morning RMSSD/minute in % of mean	0.0866	0.6155	1.1444	Wearable
26	ACTi graphic registration of motor activity reveals a more structured behavioral pattern in schizophrenia than in major depression	Behavior and Activity	Berle et al. 2010	Interdaily stability	0.0595	0.5994	1.1393	Wearable
27	E-Prevention: Advanced Support System for Monitoring and Relapse Prevention in Patients with Psychotic Disorders Analyzing Long-Term Multimodal Data from Wearables and Video Captures	Behavior and Activity	Zlatintsi et al. 2022	SD gyroscopic movement intensity, STE	0.22	0.59	0.96	Wearable
28	Validation of accelerometry as a digital phenotyping measure of negative symptoms in schizophrenia	Behavior and Activity	Strauss et al. 2022	Mean phone accelerometry in non-public	0.01	0.59	1.17	Smartphone
29	Real world sedentary behavior and activity levels in patients with schizophrenia and controls: An ecological momentary assessment study	Behavior and Activity	Stressing et al. 2021	Time using computer	0.2717	0.5807	0.8897	Smartphone
30	Real world sedentary behavior and activity levels in patients with schizophrenia and controls: An ecological momentary assessment study	Behavior and Activity	Stressing et al. 2021	Time spent active	0.2686	0.5775	0.8864	Smartphone
31	Validation of accelerometry as a digital phenotyping measure of negative symptoms in schizophrenia	Behavior and Activity	Strauss et al. 2022	Mean phone accelerometry during recreation	0.17	0.54	0.91	Smartphone
32	Motor activity patterns in acute schizophrenia and other psychotic disorders can be differentiated from bipolar mania and unipolar depression	Behavior and Activity	Krane-Gartiser et al. 2018	SD/minute in % of mean	0.0129	0.539	1.0651	Wearable
33	Validation of accelerometry as a digital phenotyping measure of negative symptoms in schizophrenia	Behavior and Activity	Strauss et al. 2022	Mean phone accelerometry in public	0.14	0.51	0.88	Smartphone
34	Geolocation as a Digital Phenotyping Measure of Negative Symptoms and Functional Outcome	Behavior and Activity	Raugh et al. 2020	SD entropy of geolocation	0.0508	0.4758	0.9008	Smartphone
35	Geolocation as a Digital Phenotyping Measure of Negative Symptoms and Functional Outcome	Behavior and Activity	Raugh et al. 2020	Home	0.044	0.4688	0.8936	Smartphone
36	Real world sedentary behavior and activity levels in patients with schizophrenia and controls: An ecological momentary assessment study	Behavior and Activity	Stressing et al. 2021	Time spent standing	0.1511	0.4578	0.7645	Smartphone
37	Geolocation as a Digital Phenotyping Measure of Negative Symptoms and Functional Outcome	Behavior and Activity	Raugh et al. 2020	Time spent at home	0.0232	0.4475	0.8718	Smartphone
38	Geolocation as a Digital Phenotyping Measure of Negative Symptoms and Functional Outcome	Behavior and Activity	Raugh et al. 2020	SD Distance from home	0.0228	0.4471	0.8714	Smartphone
39	Motor activity patterns in acute schizophrenia and other psychotic disorders can be differentiated from bipolar mania and unipolar depression	Behavior and Activity	Krane-Gartiser et al. 2018	Evening actigraphy activity	-0.0849	0.4379	0.9607	Wearable
40	Geolocation as a Digital Phenotyping Measure of Negative Symptoms and Functional Outcome	Behavior and Activity	Raugh et al. 2020	Distance from home	-0.0093	0.4142	0.8377	Smartphone
41	Geolocation as a Digital Phenotyping Measure of Negative Symptoms and Functional Outcome	Behavior and Activity	Raugh et al. 2020	Distance from home stability	-0.0868	0.3353	0.7574	Smartphone
42	E-Prevention: Advanced Support System for Monitoring and Relapse Prevention in Patients with Psychotic Disorders Analyzing Long-Term Multimodal Data from Wearables and Video Captures	Behavior and Activity	Zlatintsi et al. 2022	Mean gyroscopic movement intensity, STE	-0.03	0.33	0.69	Wearable
43	Validation of accelerometry as a digital phenotyping measure of negative symptoms in schizophrenia	Behavior and Activity	Strauss et al. 2022	Mean wristband accelerometry during recreation	-0.23	0.33	0.89	Smartphone
44	Motor activity patterns in acute schizophrenia and other psychotic disorders can be differentiated from bipolar mania and unipolar depression	Behavior and Activity	Krane-Gartiser et al. 2018	Evening RMSSD/minute in % of mean	-0.1907	0.3294	0.8495	Wearable
45	Geolocation as a Digital Phenotyping Measure of Negative Symptoms and Functional Outcome	Behavior and Activity	Raugh et al. 2020	Range of distance travelled	-0.0954	0.3264	0.7482	Smartphone
46	E-Prevention: Advanced Support System for Monitoring and Relapse Prevention in Patients with Psychotic Disorders Analyzing Long-Term Multimodal Data from Wearables and Video Captures	Behavior and Activity	Zlatintsi et al. 2022	SD accelerometry movement intensity, STE	-0.26	0.31	0.88	Wearable
47	Geolocation as a Digital Phenotyping Measure of Negative Symptoms and Functional Outcome	Behavior and Activity	Raugh et al. 2020	Mean flight duration	-0.1184	0.3031	0.7246	Smartphone
48	Geolocation as a Digital Phenotyping Measure of Negative Symptoms and Functional Outcome	Behavior and Activity	Raugh et al. 2020	Time spent in transition between locations	-0.1281	0.2932	0.7145	Smartphone
49	Validation of accelerometry as a digital phenotyping measure of negative symptoms in schizophrenia	Behavior and Activity	Strauss et al. 2022	SD wristband accelerometry in public	-0.07	0.29	0.65	Smartphone
50	ACTi graphic registration of motor activity reveals a more structured behavioral pattern in schizophrenia than in major depression	Behavior and Activity	Berle et al. 2010	Relative amplitude	-0.2536	0.2771	0.8078	Wearable
51	Geolocation as a Digital Phenotyping Measure of Negative Symptoms and Functional Outcome	Behavior and Activity	Raugh et al. 2020	SD Range of distance travelled	-0.1559	0.265	0.6859	Smartphone
52	Validation of accelerometry as a digital phenotyping measure of negative symptoms in schizophrenia	Behavior and Activity	Strauss et al. 2022	Mean wristband accelerometry in non-public	-0.1	0.26	0.62	Smartphone
53	Motor activity patterns in acute schizophrenia and other psychotic disorders can be differentiated from bipolar mania and unipolar depression	Behavior and Activity	Krane-Gartiser et al. 2018	Morning SD/minute in % of mean	-0.2749	0.2436	0.7621	Wearable
54	Geolocation as a Digital Phenotyping Measure of Negative Symptoms and Functional Outcome	Behavior and Activity	Raugh et al. 2020	SD Time spent in motion	-0.2184	0.2017	0.6218	Smartphone
55	Real world sedentary behavior and activity levels in patients with schizophrenia and controls: An ecological momentary assessment study	Behavior and Activity	Stressing et al. 2021	Time spent seated	-0.1045	0.1991	0.5027	Smartphone
56	Geolocation as a Digital Phenotyping Measure of Negative Symptoms and Functional Outcome	Behavior and Activity	Raugh et al. 2020	SD time spent in transition between locations	-0.2233	0.1968	0.6169	Smartphone
57	Real world sedentary behavior and activity levels in patients with schizophrenia and controls: An ecological momentary assessment study	Behavior and Activity	Stressing et al. 2021	Time spent watching TV	-0.1689	0.1343	0.4375	Smartphone
58	Geolocation as a Digital Phenotyping Measure of Negative Symptoms and Functional Outcome	Behavior and Activity	Raugh et al. 2020	EMA transition time	-0.2917	0.1278	0.5473	Smartphone
59	How do social factors relate to blunted facial affect in schizophrenia? A digital phenotyping study using ambulatory video recordings	Behavior and Activity	Cowan et al. 2022	Time in social contexts	-0.42	0.08	0.58	Smartphone
60	Real world sedentary behavior and activity levels in patients with schizophrenia and controls: An ecological momentary assessment study	Behavior and Activity	Stressing et al. 2021	Time spent laying and resting	-0.2287	0.0742	0.3771	Smartphone
61	Geolocation as a Digital Phenotyping Measure of Negative Symptoms and Functional Outcome	Behavior and Activity	Raugh et al. 2020	Geolocation transition time	-0.3963	0.0228	0.4419	Smartphone
62	Geolocation as a Digital Phenotyping Measure of Negative Symptoms and Functional Outcome	Behavior and Activity	Raugh et al. 2020	Change in distance travelled from previous sample	-0.4092	0.0098	0.4288	Smartphone
63	Motor activity patterns in acute schizophrenia and other psychotic disorders can be differentiated from bipolar mania and unipolar depression	Behavior and Activity	Krane-Gartiser et al. 2018	Evening SD/minute in % of mean	-0.5086	0.0079	0.5244	Wearable
64	Validation of accelerometry as a digital phenotyping measure of negative symptoms in schizophrenia	Behavior and Activity	Strauss et al. 2022	Band accelerometry: ACLB SD in non Public	-0.36	0	0.36	Smartphone
65	Validation of accelerometry as a digital phenotyping measure of negative symptoms in schizophrenia	Behavior and Activity	Strauss et al. 2022	Band accelerometry:ACLB Mean in Public	-0.36	0	0.36	Smartphone
66	Validation of accelerometry as a digital phenotyping measure of negative symptoms in schizophrenia	Behavior and Activity	Strauss et al. 2022	Band accelerometry:ACLB Mean non Recreational	-0.36	0	0.36	Smartphone
67	Validation of accelerometry as a digital phenotyping measure of negative symptoms in schizophrenia	Behavior and Activity	Strauss et al. 2022	Band accelerometry:ACLB SD Non - Recreational	-0.36	0	0.36	Smartphone
68	Validation of accelerometry as a digital phenotyping measure of negative symptoms in schizophrenia	Behavior and Activity	Strauss et al. 2022	Band accelerometry:ACLB SD Recreational	-0.36	0	0.36	Smartphone
69	Different facial recognition patterns in schizophrenia and bipolar disorder assessed using a computerized emotional perception test and fMRI	Cognitive performance	Hwang et al. 2021	Emotion identification/ perception index	2.12	2.65	3.18	Clinical cognitive test
70	Different facial recognition patterns in schizophrenia and bipolar disorder assessed using a computerized emotional perception test and fMRI	Cognitive performance	Hwang et al. 2021	Emotional perception index	1.93	2.44	2.95	Clinical cognitive test
71	The detection of neurocognitive decline in schizophrenia using the Mindstreams Computerized Cognitive Test Battery	Cognitive performance	Ritsner et al. 2006	Attention index	1.8593	2.33	2.7913	Clinical cognitive test
72	The detection of neurocognitive decline in schizophrenia using the Mindstreams Computerized Cognitive Test Battery	Cognitive performance	Ritsner et al. 2006	Global cognitive index	1.7381	2.19	2.649	Clinical cognitive test
73	Relations between a computerized shopping task and cognitive tests in a group of persons diagnosed with schizophrenia compared with healthy controls	Cognitive performance	Larøi et al. 2010	Verbal learning	1.5031	2.13	2.7599	Clinical cognitive test
74	Impairment of sleep-related memory consolidation in schizophrenia: relevance of sleep spindles?	Cognitive performance	Göder et al. 2015	Neutral image memory - overnight	1.1998	2.0401	2.8804	Clinical cognitive test
75	The detection of neurocognitive decline in schizophrenia using the Mindstreams Computerized Cognitive Test Battery	Cognitive performance	Ritsner et al. 2006	Executive function index	1.5256	1.96	2.4017	Clinical cognitive test
76	The detection of neurocognitive decline in schizophrenia using the Mindstreams Computerized Cognitive Test Battery	Cognitive performance	Ritsner et al. 2006	Memory index	1.415	1.84	2.265	Clinical cognitive test
77	The detection of neurocognitive decline in schizophrenia using the Mindstreams Computerized Cognitive Test Battery	Cognitive performance	Ritsner et al. 2006	Motor skills index	1.3377	1.76	2.1823	Clinical cognitive test
78	Impairment of sleep-related memory consolidation in schizophrenia: relevance of sleep spindles?	Cognitive performance	Göder et al. 2015	Emotional image memory - overnight	0.954	1.7546	2.5552	Clinical cognitive test
79	The detection of neurocognitive decline in schizophrenia using the Mindstreams Computerized Cognitive Test Battery	Cognitive performance	Ritsner et al. 2006	Information processing index	1.3279	1.75	2.1742	Clinical cognitive test
80	Relations between a computerized shopping task and cognitive tests in a group of persons diagnosed with schizophrenia compared with healthy controls	Cognitive performance	Larøi et al. 2010	WAIS visual processing speed index	0.9932	1.57	2.1386	Clinical cognitive test
81	Relations between a computerized shopping task and cognitive tests in a group of persons diagnosed with schizophrenia compared with healthy controls	Cognitive performance	Larøi et al. 2010	Semantic verbal fluency	0.8382	1.4	1.9553	Clinical cognitive test
82	Reduced scanning of salient facial features mediates the association between paranoia and emotion recognition	Cognitive performance	Hillman et al. 2018	Emotion recognition	0.69	1.33	1.97	Clinical cognitive test
83	Impairment of sleep-related memory consolidation in schizophrenia: relevance of sleep spindles?	Cognitive performance	Göder et al. 2015	Neutral image memory - day	0.4631	1.1997	1.9363	Clinical cognitive test
84	Relations between a computerized shopping task and cognitive tests in a group of persons diagnosed with schizophrenia compared with healthy controls	Cognitive performance	Larøi et al. 2010	Phonological verbal fluency	0.4913	1.02	1.5552	Clinical cognitive test
85	Relations between a computerized shopping task and cognitive tests in a group of persons diagnosed with schizophrenia compared with healthy controls	Cognitive performance	Larøi et al. 2010	Strop color naming time	0.4694	1	1.5305	Clinical cognitive test
86	Context Effects on Facial Affect Recognition in Schizophrenia and Autism: Behavioral and Eye-Tracking Evidence	Cognitive performance	Sasson et al. 2016	Emotion identification - incongruent context	0.4532	0.9987	1.5442	Clinical cognitive test
87	The detection of neurocognitive decline in schizophrenia using the Mindstreams Computerized Cognitive Test Battery	Cognitive performance	Ritsner et al. 2006	Visual spatial index	0.5862	0.97	1.3459	Clinical cognitive test
88	Relations between a computerized shopping task and cognitive tests in a group of persons diagnosed with schizophrenia compared with healthy controls	Cognitive performance	Larøi et al. 2010	Strop time interference	0.4013	0.93	1.454	Clinical cognitive test
89	Emotion recognition abilities across stimulus modalities in schizophrenia and the role of visual attention	Cognitive performance	Simpson et al. 2016	Auditory emotion identification	0.3464	0.8652	1.384	Clinical cognitive test
90	Impairment of sleep-related memory consolidation in schizophrenia: relevance of sleep spindles?	Cognitive performance	Göder et al. 2015	Emotional image memory - day	0.1477	0.8549	1.5621	Clinical cognitive test
91	Emotion recognition abilities across stimulus modalities in schizophrenia and the role of visual attention	Cognitive performance	Simpson et al. 2016	Emotion identification	0.2876	0.8	1.3124	Clinical cognitive test
92	Relations between a computerized shopping task and cognitive tests in a group of persons diagnosed with schizophrenia compared with healthy controls	Cognitive performance	Larøi et al. 2010	Zoo map	0.2817	0.8	1.3211	Clinical cognitive test
93	Context Effects on Facial Affect Recognition in Schizophrenia and Autism: Behavioral and Eye-Tracking Evidence	Cognitive performance	Sasson et al. 2016	Response time with no context	0.2968	0.7384	1.18	Clinical eye tracking
94	Different facial recognition patterns in schizophrenia and bipolar disorder assessed using a computerized emotional perception test and fMRI	Cognitive performance	Hwang et al. 2021	Reaction time	0.32	0.72	1.12	Clinical cognitive test
95	Relations between a computerized shopping task and cognitive tests in a group of persons diagnosed with schizophrenia compared with healthy controls	Cognitive performance	Larøi et al. 2010	Letter-number sequencing	0.2079	0.72	1.24	Clinical cognitive test
96	Relations between a computerized shopping task and cognitive tests in a group of persons diagnosed with schizophrenia compared with healthy controls	Cognitive performance	Larøi et al. 2010	TMT B-A (Time)	0.1311	0.64	1.1562	Clinical cognitive test
97	Context Effects on Facial Affect Recognition in Schizophrenia and Autism: Behavioral and Eye-Tracking Evidence	Cognitive performance	Sasson et al. 2016	Emotion recognition with only context	0.1285	0.5641	0.9997	Clinical cognitive test
98	Context Effects on Facial Affect Recognition in Schizophrenia and Autism: Behavioral and Eye-Tracking Evidence	Cognitive performance	Sasson et al. 2016	Emotion identification with congruent context	0.0725	0.5065	0.9405	Clinical cognitive test
99	Context Effects on Facial Affect Recognition in Schizophrenia and Autism: Behavioral and Eye-Tracking Evidence	Cognitive performance	Sasson et al. 2016	Response time with congruent context	0.015	0.4475	0.88	Clinical cognitive test
100	Context Effects on Facial Affect Recognition in Schizophrenia and Autism: Behavioral and Eye-Tracking Evidence	Cognitive performance	Sasson et al. 2016	Response time with incongruent context	0.0077	0.44	0.8723	Clinical cognitive test
101	Context Effects on Facial Affect Recognition in Schizophrenia and Autism: Behavioral and Eye-Tracking Evidence	Cognitive performance	Sasson et al. 2016	Response time with only context	-0.0021	0.43	0.8621	Clinical cognitive test
102	Emotion recognition abilities across stimulus modalities in schizophrenia and the role of visual attention	Cognitive performance	Simpson et al. 2016	Combined stimulus emotion recognition (%)	0.1144	0.39	0.6656	Clinical cognitive test
103	Context Effects on Facial Affect Recognition in Schizophrenia and Autism: Behavioral and Eye-Tracking Evidence	Cognitive performance	Sasson et al. 2016	Emotion recognition with no context	0.1886	0.2056	0.2226	Clinical cognitive test
104	The positivity offset theory of anhedonia in schizophrenia: evidence for a deficit in daily life using digital phenotyping	Mental state	Bartolomeo et al. 2023	Baseline negativity	0.4114	0.8357	1.26	Smartphone
105	Deconstructing emotion regulation in schizophrenia: the nature and consequences of abnormalities at the identification stage	Mental state	Raugh et al. 2022	Emotion regulation recognition accuracy	0.34	0.74	1.14	Smartphone
106	Deconstructing emotion regulation in schizophrenia: the nature and consequences of abnormalities at the identification stage	Mental state	Raugh et al. 2022	Negative affect	0.34	0.74	1.14	Smartphone
107	Polygenic risk, familial liability and stress reactivity in psychosis: an experience sampling study	Mental state	Schick et al. 2023	Negative affect	0.4214	0.7307	1.04	Smartphone
108	The positivity offset theory of anhedonia in schizophrenia: evidence for a deficit in daily life using digital phenotyping	Mental state	Bartolomeo et al. 2023	Baseline emotional balance	0.26	0.6821	1.1042	Smartphone
109	Polygenic risk, familial liability and stress reactivity in psychosis: an experience sampling study	Mental state	Schick et al. 2023	Composite stress measure	0.2094	0.5197	0.83	Smartphone
110	How do social factors relate to blunted facial affect in schizophrenia? A digital phenotyping study using ambulatory video recordings	Mental state	Cowan et al. 2022	Negative emotional experience	-0.03	0.48	0.99	Smartphone
111	Polygenic risk, familial liability and stress reactivity in psychosis: an experience sampling study	Mental state	Schick et al. 2023	Social stress	0.1674	0.4787	0.79	Smartphone
112	Polygenic risk, familial liability and stress reactivity in psychosis: an experience sampling study	Mental state	Schick et al. 2023	Positive affect	0.08	0.3843	0.6886	Smartphone
113	The positivity offset theory of anhedonia in schizophrenia: evidence for a deficit in daily life using digital phenotyping	Mental state	Bartolomeo et al. 2023	Negativity bias difference score (Negativity bias Greater gain in negative affective output than positive affective output with increasing levels of affective input leading to withdrawal motivation)	-0.0324	0.3788	0.79	Smartphone
114	Deconstructing emotion regulation in schizophrenia: the nature and consequences of abnormalities at the identification stage	Mental state	Raugh et al. 2022	Emotion Regulation Intensity Threshold	-0.07	0.37	0.81	Smartphone
115	Polygenic risk, familial liability and stress reactivity in psychosis: an experience sampling study	Mental state	Schick et al. 2023	Activity-related stress	0.0538	0.3619	0.67	Smartphone
116	Ambulatory digital phenotyping of blunted affect and alogia using objective facial and vocal analysis: Proof of concept	Mental state	Cohen et al. 2020	Negative facial expression	-0.21	0.33	0.87	Ambulatory video and audio recording
117	The positivity offset theory of anhedonia in schizophrenia: evidence for a deficit in daily life using digital phenotyping	Mental state	Bartolomeo et al. 2023	Positivity intercept (Positive affective output when affective input is absent)	0.08	0.3253	0.5706	Smartphone
118	How do social factors relate to blunted facial affect in schizophrenia? A digital phenotyping study using ambulatory video recordings	Mental state	Cowan et al. 2022	Social motivation	-0.2	0.3	0.8	Smartphone
119	Ambulatory digital phenotyping of blunted affect and alogia using objective facial and vocal analysis: Proof of concept	Mental state	Cohen et al. 2020	Positive facial expression	0.26	0.28	0.3	Ambulatory video and audio recording
120	The positivity offset theory of anhedonia in schizophrenia: evidence for a deficit in daily life using digital phenotyping	Mental state	Bartolomeo et al. 2023	Positivity slope (Change in positive affective output per 1 unit change in arousal)	0.13	0.2753	0.4206	Smartphone
121	The positivity offset theory of anhedonia in schizophrenia: evidence for a deficit in daily life using digital phenotyping	Mental state	Bartolomeo et al. 2023	Negativity slope (Change in negative affective output per 1 unit change in arousal)	-0.145	0.2675	0.68	Smartphone
122	Deconstructing emotion regulation in schizophrenia: the nature and consequences of abnormalities at the identification stage	Mental state	Raugh et al. 2022	Emotion Regulation Effort Level	-0.2	0.24	0.68	Smartphone
123	Ambulatory digital phenotyping of blunted affect and alogia using objective facial and vocal analysis: Proof of concept	Mental state	Cohen et al. 2020	Neutral facial expression	-0.06	0.16	0.38	Ambulatory video and audio recording
124	Polygenic risk, familial liability and stress reactivity in psychosis: an experience sampling study	Mental state	Schick et al. 2023	Event-related stress	-0.1588	0.1406	0.44	Smartphone
125	How do social factors relate to blunted facial affect in schizophrenia? A digital phenotyping study using ambulatory video recordings	Mental state	Cowan et al. 2022	Happy Expressions	-0.25	0.08	0.41	Smartphone
126	How do social factors relate to blunted facial affect in schizophrenia? A digital phenotyping study using ambulatory video recordings	Mental state	Cowan et al. 2022	Positive Emotional Experience	-0.35	0.05	0.45	Smartphone
127	How do social factors relate to blunted facial affect in schizophrenia? A digital phenotyping study using ambulatory video recordings	Mental state	Cowan et al. 2022	Negative facial expression	-0.5	0	0.5	Ambulatory video and audio recording
128	Visual and non-visual motion information processing during pursuit eye tracking in schizophrenia and bipolar disorder	Physiological signals	Trillenberg et al. 2017	Eye deceleration latency - long blank	2.9839	3.989	4.9941	Clinical eye tracking
129	Visual and non-visual motion information processing during pursuit eye tracking in schizophrenia and bipolar disorder	Physiological signals	Trillenberg et al. 2017	Eye deceleration latency - short blank	2.18969	3.04172	3.89376	Clinical eye tracking
130	Eye movement as a biomarker of schizophrenia: Using an integrated eye movement score	Physiological signals	Morita et al. 2017	Eye movement model score	1.50498	1.78484	2.06471	Clinical eye tracking
131	Visual and non-visual motion information processing during pursuit eye tracking in schizophrenia and bipolar disorder	Physiological signals	Trillenberg et al. 2017	Eye deceleration latency: blank 150-650 ms	1.02319	1.69697	2.37074	Clinical eye tracking
132	Eye movement as a biomarker of schizophrenia: Using an integrated eye movement score	Physiological signals	Morita et al. 2017	Scan path length	1.21958	1.48941	1.75925	Clinical eye tracking
133	Effective schizophrenia recognition using discriminative eye movement features and model-metric based features	Physiological signals	Huang et al. 2020	Saccade velocity	0.936785	1.46401	1.99123	Clinical eye tracking
134	Eye movement indices as predictors of conversion to psychosis in individuals at clinical high risk	Physiological signals	Zhang et al. 2023	Saccade count with no distractor	0.785966	1.30536	1.82475	Clinical eye tracking
135	Effective schizophrenia recognition using discriminative eye movement features and model-metric based features	Physiological signals	Huang et al. 2020	Saccade amplitude	0.756233	1.26943	1.78262	Clinical eye tracking
136	Effective schizophrenia recognition using discriminative eye movement features and model-metric based features	Physiological signals	Huang et al. 2020	Saccade count	0.561339	1.0614	1.56147	Clinical eye tracking
137	E-Prevention: Advanced Support System for Monitoring and Relapse Prevention in Patients with Psychotic Disorders Analyzing Long-Term Multimodal Data from Wearables and Video Captures	Physiological signals	Zlatintsi et al. 2022	Heartrate LF/HF ratio in wakefulness	0.3867	0.9832	1.5797	Wearable
138	Eye movement as a biomarker of schizophrenia: Using an integrated eye movement score	Physiological signals	Morita et al. 2017	Horizontal fixation position gain	0.718684	0.974775	1.23087	Clinical eye tracking
139	Eye movement indices as predictors of conversion to psychosis in individuals at clinical high risk	Physiological signals	Zhang et al. 2023	Saccade amplitude free viewing	0.453468	0.956574	1.45968	Clinical eye tracking
140	E-Prevention: Advanced Support System for Monitoring and Relapse Prevention in Patients with Psychotic Disorders Analyzing Long-Term Multimodal Data from Wearables and Video Captures	Physiological signals	Zlatintsi et al. 2022	HRV irregularity	0.345	0.9385	1.532	Wearable
141	E-Prevention: Advanced Support System for Monitoring and Relapse Prevention in Patients with Psychotic Disorders Analyzing Long-Term Multimodal Data from Wearables and Video Captures	Physiological signals	Zlatintsi et al. 2022	sd 1 sd (width of the ellipse, measure of short-term HRV)	0.3262	0.9183	1.5104	Wearable
142	Effective schizophrenia recognition using discriminative eye movement features and model-metric based features	Physiological signals	Huang et al. 2020	Total fixation time	0.408368	0.899652	1.39094	Clinical eye tracking
143	E-Prevention: Advanced Support System for Monitoring and Relapse Prevention in Patients with Psychotic Disorders Analyzing Long-Term Multimodal Data from Wearables and Video Captures	Physiological signals	Zlatintsi et al. 2022	MFD mean (Multiscale Fractal Dimension(MFD) is an efficient algorithm [109] that measures the short-time fractal dimension)	0.2812	0.8704	1.4596	Wearable
144	E-Prevention: Advanced Support System for Monitoring and Relapse Prevention in Patients with Psychotic Disorders Analyzing Long-Term Multimodal Data from Wearables and Video Captures	Physiological signals	Zlatintsi et al. 2022	mfd max std	0.2775	0.8665	1.4555	Wearable
145	E-Prevention: Advanced Support System for Monitoring and Relapse Prevention in Patients with Psychotic Disorders Analyzing Long-Term Multimodal Data from Wearables and Video Captures	Physiological signals	Zlatintsi et al. 2022	mfd mean std	0.2365	0.8229	1.4093	Wearable
146	E-Prevention: Advanced Support System for Monitoring and Relapse Prevention in Patients with Psychotic Disorders Analyzing Long-Term Multimodal Data from Wearables and Video Captures	Physiological signals	Zlatintsi et al. 2022	sd 2 sd (length of the ellipse, measure of the long-term HRV)	0.2353	0.8216	1.4079	Wearable
147	Effective schizophrenia recognition using discriminative eye movement features and model-metric based features	Physiological signals	Huang et al. 2020	Average Saccadic Amplitude	0.323845	0.810869	1.29789	Clinical eye tracking
148	E-Prevention: Advanced Support System for Monitoring and Relapse Prevention in Patients with Psychotic Disorders Analyzing Long-Term Multimodal Data from Wearables and Video Captures	Physiological signals	Zlatintsi et al. 2022	hf sd	0.2244	0.8101	1.3958	Wearable
149	E-Prevention: Advanced Support System for Monitoring and Relapse Prevention in Patients with Psychotic Disorders Analyzing Long-Term Multimodal Data from Wearables and Video Captures	Physiological signals	Zlatintsi et al. 2022	lf sd	0.2244	0.8101	1.3958	Wearable
150	E-Prevention: Advanced Support System for Monitoring and Relapse Prevention in Patients with Psychotic Disorders Analyzing Long-Term Multimodal Data from Wearables and Video Captures	Physiological signals	Zlatintsi et al. 2022	mfd min std	0.2178	0.8031	1.3884	Wearable
151	Eye movement as a biomarker of schizophrenia: Using an integrated eye movement score	Physiological signals	Morita et al. 2017	Horizontal position gain	0.545624	0.798208	1.05079	Clinical eye tracking
152	E-Prevention: Advanced Support System for Monitoring and Relapse Prevention in Patients with Psychotic Disorders Analyzing Long-Term Multimodal Data from Wearables and Video Captures	Physiological signals	Zlatintsi et al. 2022	sampan std (sample entropy)	0.2097	0.7945	1.3793	Wearable
153	Effective schizophrenia recognition using discriminative eye movement features and model-metric based features	Physiological signals	Huang et al. 2020	Dynamic Range of Pupil Size	0.299247	0.785112	1.27098	Clinical eye tracking
154	Using wearable technology to detect the autonomic signature of illness severity in schizophrenia	Physiological signals	Cella et al. 2018	square root of the mean squared differences of successive RR intervals (RMSSD)	0.2183	0.7605	1.3027	Wearable
155	E-Prevention: Advanced Support System for Monitoring and Relapse Prevention in Patients with Psychotic Disorders Analyzing Long-Term Multimodal Data from Wearables and Video Captures	Physiological signals	Zlatintsi et al. 2022	sampan mean (sample entropy)	0.1453	0.7264	1.3075	Wearable
156	E-Prevention: Advanced Support System for Monitoring and Relapse Prevention in Patients with Psychotic Disorders Analyzing Long-Term Multimodal Data from Wearables and Video Captures	Physiological signals	Zlatintsi et al. 2022	sd 1 mean ( The Poincare plot[ 61]is a recurrence plot, where each sample of a time series is plotted against the previous, and then an ellipse is fitted on the scatter plot, width of the ellipse, measure of short-term HRV)	0.1134	0.6929	1.2724	Wearable
157	E-Prevention: Advanced Support System for Monitoring and Relapse Prevention in Patients with Psychotic Disorders Analyzing Long-Term Multimodal Data from Wearables and Video Captures	Physiological signals	Zlatintsi et al. 2022	mfd std	0.109	0.6883	1.2676	Wearable
158	Using wearable technology to detect the autonomic signature of illness severity in schizophrenia	Physiological signals	Cella et al. 2018	standard deviation of RR intervals (SDNN)	0.1465	0.6851	1.2237	Wearable
159	E-Prevention: Advanced Support System for Monitoring and Relapse Prevention in Patients with Psychotic Disorders Analyzing Long-Term Multimodal Data from Wearables and Video Captures	Physiological signals	Zlatintsi et al. 2022	mfd min mean	0.0932	0.6717	1.2502	Wearable
160	Context Effects on Facial Affect Recognition in Schizophrenia and Autism: Behavioral and Eye-Tracking Evidence	Physiological signals	Sasson et al. 2016	Fixation time congruent	0.2259	0.6648	1.1037	Clinical eye tracking
161	Ambulatory digital phenotyping of blunted affect and alogia using objective facial and vocal analysis: Proof of concept	Physiological signals	Cohen et al. 2020	Vocal variability: Pitch	0.1	0.65	1.2	Ambulatory video and audio recording
162	Effective schizophrenia recognition using discriminative eye movement features and model-metric based features	Physiological signals	Huang et al. 2020	Fixation Skewness	0.161748	0.641804	1.12186	Clinical eye tracking
163	E-Prevention: Advanced Support System for Monitoring and Relapse Prevention in Patients with Psychotic Disorders Analyzing Long-Term Multimodal Data from Wearables and Video Captures	Physiological signals	Zlatintsi et al. 2022	mfd std std	0.0496	0.626	1.2024	Wearable
164	Eye movement as a biomarker of schizophrenia: Using an integrated eye movement score	Physiological signals	Morita et al. 2017	Fixation stability; far distractor	0.339009	0.588287	0.837565	Clinical eye tracking
165	Ambulatory digital phenotyping of blunted affect and alogia using objective facial and vocal analysis: Proof of concept	Physiological signals	Cohen et al. 2020	Vocal production pause time	0.03	0.57	1.11	Ambulatory video and audio recording
166	E-Prevention: Advanced Support System for Monitoring and Relapse Prevention in Patients with Psychotic Disorders Analyzing Long-Term Multimodal Data from Wearables and Video Captures	Physiological signals	Zlatintsi et al. 2022	mfd mean	0.0116	0.5621	1.1126	Wearable
167	E-Prevention: Advanced Support System for Monitoring and Relapse Prevention in Patients with Psychotic Disorders Analyzing Long-Term Multimodal Data from Wearables and Video Captures	Physiological signals	Zlatintsi et al. 2022	Higuchi mean (fractal dimension of HRV)	0.0127	0.561	1.1093	Wearable
168	Effective schizophrenia recognition using discriminative eye movement features and model-metric based features	Physiological signals	Huang et al. 2020	Pupil size ratio	0.0713861	0.54825	1.02511	Clinical eye tracking
169	Context Effects on Facial Affect Recognition in Schizophrenia and Autism: Behavioral and Eye-Tracking Evidence	Physiological signals	Sasson et al. 2016	Fixation time non-congruent	0.0972	0.5319	0.9666	Clinical eye tracking
170	Eye movement as a biomarker of schizophrenia: Using an integrated eye movement score	Physiological signals	Morita et al. 2017	Horizontal position gain	0.280002	0.528515	0.777029	Clinical eye tracking
171	Using wearable technology to detect the autonomic signature of illness severity in schizophrenia	Physiological signals	Cella et al. 2018	mean RR ( inter-beat intervals)	0.0291	0.5025	0.9759	Wearable
172	E-Prevention: Advanced Support System for Monitoring and Relapse Prevention in Patients with Psychotic Disorders Analyzing Long-Term Multimodal Data from Wearables and Video Captures	Physiological signals	Zlatintsi et al. 2022	sd 2 mean (length of the ellipse, measure of the long-term HRV)	0.0704	0.501	0.9316	Wearable
173	Eye movement as a biomarker of schizophrenia: Using an integrated eye movement score	Physiological signals	Morita et al. 2017	Fixation stability; near distractor	0.245932	0.494041	0.74215	Clinical eye tracking
174	Eye movement indices as predictors of conversion to psychosis in individuals at clinical high risk	Physiological signals	Zhang et al. 2023	Saccade amplitude with distractor	-0.00606039	0.482526	0.971112	Clinical eye tracking
175	Eye movement indices as predictors of conversion to psychosis in individuals at clinical high risk	Physiological signals	Zhang et al. 2023	Saccade amplitude with no distractor	-0.0189475	0.469368	0.957684	Clinical eye tracking
176	Context Effects on Facial Affect Recognition in Schizophrenia and Autism: Behavioral and Eye-Tracking Evidence	Physiological signals	Sasson et al. 2016	Facial fixation time with scene in isolation	0.0342	0.4671	0.9	Clinical eye tracking
177	Effective schizophrenia recognition using discriminative eye movement features and model-metric based features	Physiological signals	Huang et al. 2020	Outside Fixation Count	-0.0253918	0.448605	0.922602	Clinical eye tracking
178	Eye movement as a biomarker of schizophrenia: Using an integrated eye movement score	Physiological signals	Morita et al. 2017	Fixation stability	0.166821	0.414095	0.661369	Clinical eye tracking
179	Reduced scanning of salient facial features mediates the association between paranoia and emotion recognition	Physiological signals	Hillmann et al. 2018	Fixation number neutral stimulus expression	-0.2	0.4	1	Clinical eye tracking
180	Eye movement indices as predictors of conversion to psychosis in individuals at clinical high risk	Physiological signals	Zhang et al. 2023	Fixation duration with no distractor	-0.0891718	0.397801	0.884774	Clinical eye tracking
181	Reduced scanning of salient facial features mediates the association between paranoia and emotion recognition	Physiological signals	Hillmann et al. 2018	Fixation number disgusted stimulus expression	-0.23	0.38	0.99	Clinical eye tracking
182	Reduced scanning of salient facial features mediates the association between paranoia and emotion recognition	Physiological signals	Hillmann et al. 2018	Fixation number contemptuous stimulus expression	-0.26	0.34	0.94	Clinical eye tracking
183	E-Prevention: Advanced Support System for Monitoring and Relapse Prevention in Patients with Psychotic Disorders Analyzing Long-Term Multimodal Data from Wearables and Video Captures	Physiological signals	Zlatintsi et al. 2022	mfd std mean	0.2569	0.3089	0.3609	Wearable
184	Eye movement indices as predictors of conversion to psychosis in individuals at clinical high risk	Physiological signals	Zhang et al. 2023	Saccade count free viewing	0.177569	0.308028	0.438487	Clinical eye tracking
185	Eye movement indices as predictors of conversion to psychosis in individuals at clinical high risk	Physiological signals	Zhang et al. 2023	Fixation number free viewing	0.179078	0.306499	0.433921	Clinical eye tracking
186	Reduced scanning of salient facial features mediates the association between paranoia and emotion recognition	Physiological signals	Hillmann et al. 2018	Fixation number happy stimulus expression	-0.31	0.3	0.91	Clinical eye tracking
187	Ambulatory digital phenotyping of blunted affect and alogia using objective facial and vocal analysis: Proof of concept	Physiological signals	Cohen et al. 2020	Vocal Production: Number of Utterances	-0.26	0.28	0.82	Ambulatory video and audio recording
188	Reduced scanning of salient facial features mediates the association between paranoia and emotion recognition	Physiological signals	Hillmann et al. 2018	Fixation number combined stimulus expression	-0.3	0.27	0.84	Clinical eye tracking
189	Eye movement indices as predictors of conversion to psychosis in individuals at clinical high risk	Physiological signals	Zhang et al. 2023	Fixation duration with distractor	-0.218965	0.26611	0.751184	Clinical eye tracking
190	E-Prevention: Advanced Support System for Monitoring and Relapse Prevention in Patients with Psychotic Disorders Analyzing Long-Term Multimodal Data from Wearables and Video Captures	Physiological signals	Zlatintsi et al. 2022	Higuchi std (fractal dimension of HRV)	-0.3272	0.2371	0.8014	Wearable
191	Reduced scanning of salient facial features mediates the association between paranoia and emotion recognition	Physiological signals	Hillmann et al. 2018	Fixation number surprised stimulus expression	-0.37	0.23	0.83	Clinical eye tracking
192	Reduced scanning of salient facial features mediates the association between paranoia and emotion recognition	Physiological signals	Hillmann et al. 2018	Fixation number sad stimulus expression	-0.39	0.22	0.83	Clinical eye tracking
193	Eye movement indices as predictors of conversion to psychosis in individuals at clinical high risk	Physiological signals	Zhang et al. 2023	Fixation duration free viewing	0.162446	0.215664	0.268881	Clinical eye tracking
194	Ambulatory digital phenotyping of blunted affect and alogia using objective facial and vocal analysis: Proof of concept	Physiological signals	Cohen et al. 2020	Vocal variability: Emphasis	-0.35	0.18	0.71	Ambulatory video and audio recording
195	Eye movement indices as predictors of conversion to psychosis in individuals at clinical high risk	Physiological signals	Zhang et al. 2023	Saccade count with distractor	-0.312619	0.171554	0.655727	Clinical eye tracking
196	Ambulatory digital phenotyping of blunted affect and alogia using objective facial and vocal analysis: Proof of concept	Physiological signals	Cohen et al. 2020	Vocal variability: Intonation	-0.05	0.16	0.37	Ambulatory video and audio recording
197	Reduced scanning of salient facial features mediates the association between paranoia and emotion recognition	Physiological signals	Hillmann et al. 2018	Fixation number anger stimulus expression	-0.45	0.15	0.75	Clinical eye tracking
198	Reduced scanning of salient facial features mediates the association between paranoia and emotion recognition	Physiological signals	Hillmann et al. 2018	Fixation number fearful stimulus expression	-0.45	0.15	0.75	Clinical eye tracking
199	Ambulatory digital phenotyping of blunted affect and alogia using objective facial and vocal analysis: Proof of concept	Physiological signals	Cohen et al. 2020	Vocal variability: Shimmer	-0.29	0.08	0.45	Ambulatory video and audio recording
200	Effective schizophrenia recognition using discriminative eye movement features and model-metric based features	Physiological signals	Huang et al. 2020	Average Fixation Duration	-0.422612	0.0455853	0.513782	Clinical eye tracking
201	E-Prevention: Advanced Support System for Monitoring and Relapse Prevention in Patients with Psychotic Disorders Analyzing Long-Term Multimodal Data from Wearables and Video Captures	Physiological signals	Zlatintsi et al. 2022	hf mean	-0.5167	0.0152	0.5471	Wearable
202	E-Prevention: Advanced Support System for Monitoring and Relapse Prevention in Patients with Psychotic Disorders Analyzing Long-Term Multimodal Data from Wearables and Video Captures	Physiological signals	Zlatintsi et al. 2022	lf mean	-0.5472	0.0152	0.5776	Wearable
203	Ambulatory digital phenotyping of blunted affect and alogia using objective facial and vocal analysis: Proof of concept	Physiological signals	Cohen et al. 2020	Vocal variability: Jitter	-0.54	0	0.54	Ambulatory video and audio recording
204	E-Prevention: Advanced Support System for Monitoring and Relapse Prevention in Patients with Psychotic Disorders Analyzing Long-Term Multimodal Data from Wearables and Video Captures	Physiological signals	Zlatintsi et al. 2022	lf/ hf mean (ratio of LF-to-HF)	-0.5623	0	0.5623	Wearable
205	E-Prevention: Advanced Support System for Monitoring and Relapse Prevention in Patients with Psychotic Disorders Analyzing Long-Term Multimodal Data from Wearables and Video Captures	Sleep and Circadian Rhythm	Zlatintsi et al. 2022	Mean sleep accelerometry movement	0.9623	1.6123	2.2623	Wearable
206	E-Prevention: Advanced Support System for Monitoring and Relapse Prevention in Patients with Psychotic Disorders Analyzing Long-Term Multimodal Data from Wearables and Video Captures	Sleep and Circadian Rhythm	Zlatintsi et al. 2022	Mean sleep gyroscopic movement - STE	0.6716	1.2915	1.9114	Wearable
207	E-Prevention: Advanced Support System for Monitoring and Relapse Prevention in Patients with Psychotic Disorders Analyzing Long-Term Multimodal Data from Wearables and Video Captures	Sleep and Circadian Rhythm	Zlatintsi et al. 2022	hf sd	0.6494	1.2673	1.8852	Wearable
208	E-Prevention: Advanced Support System for Monitoring and Relapse Prevention in Patients with Psychotic Disorders Analyzing Long-Term Multimodal Data from Wearables and Video Captures	Sleep and Circadian Rhythm	Zlatintsi et al. 2022	lf sd	0.6494	1.2673	1.8852	Wearable
209	E-Prevention: Advanced Support System for Monitoring and Relapse Prevention in Patients with Psychotic Disorders Analyzing Long-Term Multimodal Data from Wearables and Video Captures	Sleep and Circadian Rhythm	Zlatintsi et al. 2022	SD sleep accelerometry movement - STE	0.5148	1.121	1.7272	Wearable
210	ACTi graphic registration of motor activity reveals a more structured behavioral pattern in schizophrenia than in major depression	Sleep and Circadian Rhythm	Berle et al. 2010	Total night actigraphy activity	0.5384	1.1055	1.6726	Wearable
211	E-Prevention: Advanced Support System for Monitoring and Relapse Prevention in Patients with Psychotic Disorders Analyzing Long-Term Multimodal Data from Wearables and Video Captures	Sleep and Circadian Rhythm	Zlatintsi et al. 2022	SD sleep gyroscopic movement - STE	0.3931	0.99	1.5869	Wearable
212	E-Prevention: Advanced Support System for Monitoring and Relapse Prevention in Patients with Psychotic Disorders Analyzing Long-Term Multimodal Data from Wearables and Video Captures	Sleep and Circadian Rhythm	Zlatintsi et al. 2022	lf/ hf sd (ratio of LF-to-HF)	0.3867	0.9832	1.5797	Wearable
213	E-Prevention: Advanced Support System for Monitoring and Relapse Prevention in Patients with Psychotic Disorders Analyzing Long-Term Multimodal Data from Wearables and Video Captures	Sleep and Circadian Rhythm	Zlatintsi et al. 2022	ratio mean	0.2856	0.8751	1.4646	Wearable
214	ACTi graphic-measured sleep disturbance predicts increased positive symptoms in adolescents at ultra high-risk for psychosis: A longitudinal study	Sleep and Circadian Rhythm	Lunsford-Avery et al. 2015	Movement during sleep	0.2079	0.697	1.1861	Wearable
215	Sleep and circadian rhythm disruption predict persecutory symptom severity in day-to-day life: A combined actigraphy and experience sampling study	Sleep and Circadian Rhythm	Kammerer et al. 2021	Total sleep time	0.2218	0.6225	1.0232	Wearable
216	E-Prevention: Advanced Support System for Monitoring and Relapse Prevention in Patients with Psychotic Disorders Analyzing Long-Term Multimodal Data from Wearables and Video Captures	Sleep and Circadian Rhythm	Zlatintsi et al. 2022	ratio std	0.0324	0.6079	1.1834	Wearable
217	E-Prevention: Advanced Support System for Monitoring and Relapse Prevention in Patients with Psychotic Disorders Analyzing Long-Term Multimodal Data from Wearables and Video Captures	Sleep and Circadian Rhythm	Zlatintsi et al. 2022	Higuchi mean (fractal dimension of HRV)	-0.0629	0.5088	1.0805	Wearable
218	Sleep and circadian rhythm disruption predict persecutory symptom severity in day-to-day life: A combined actigraphy and experience sampling study	Sleep and Circadian Rhythm	Kammerer et al. 2021	Sleep satisfaction	0.1105	0.5083	0.9061	Smartphone
219	Adolescents at clinical-high risk for psychosis: Circadian rhythm disturbances predict worsened prognosis at 1-year follow-up	Sleep and Circadian Rhythm	Lunsford-Avery et al. 2017	Relative Amplitude (RA): difference between activity levels during the most active period of the day (M10) and the least active period (L5)	0.0097	0.4941	0.9785	Wearable
220	ACTi graphic-measured sleep disturbance predicts increased positive symptoms in adolescents at ultra high-risk for psychosis: A longitudinal study	Sleep and Circadian Rhythm	Lunsford-Avery et al. 2015	Sleep efficiency	-0.0321	0.4486	0.9293	Wearable
221	E-Prevention: Advanced Support System for Monitoring and Relapse Prevention in Patients with Psychotic Disorders Analyzing Long-Term Multimodal Data from Wearables and Video Captures	Sleep and Circadian Rhythm	Zlatintsi et al. 2022	Higuchi std (fractal dimension of HRV)	-0.1252	0.4442	1.0136	Wearable
222	Sleep and circadian rhythm disruption predict persecutory symptom severity in day-to-day life: A combined actigraphy and experience sampling study	Sleep and Circadian Rhythm	Kammerer et al. 2021	Restfulness	0.0386	0.4348	0.831	Smartphone
223	E-Prevention: Advanced Support System for Monitoring and Relapse Prevention in Patients with Psychotic Disorders Analyzing Long-Term Multimodal Data from Wearables and Video Captures	Sleep and Circadian Rhythm	Zlatintsi et al. 2022	sampan mean (sample entropy)	-0.1735	0.3945	0.9625	Wearable
224	Sleep and circadian rhythm disruption predict persecutory symptom severity in day-to-day life: A combined actigraphy and experience sampling study	Sleep and Circadian Rhythm	Kammerer et al. 2021	Depth of sleep	-0.0026	0.3929	0.7884	Smartphone
225	Adolescents at clinical-high risk for psychosis: Circadian rhythm disturbances predict worsened prognosis at 1-year follow-up	Sleep and Circadian Rhythm	Lunsford-Avery et al. 2017	F5: onset of the least active 5 hour period/nocturnal activity	-0.089	0.3928	0.8746	Wearable
226	ACTi graphic-measured sleep disturbance predicts increased positive symptoms in adolescents at ultra high-risk for psychosis: A longitudinal study	Sleep and Circadian Rhythm	Lunsford-Avery et al. 2015	WASO (number of minutes awake between sleep start and sleep end)	-0.0902	0.3891	0.8684	Wearable
227	Adolescents at clinical-high risk for psychosis: Circadian rhythm disturbances predict worsened prognosis at 1-year follow-up	Sleep and Circadian Rhythm	Lunsford-Avery et al. 2017	Interdaily Variability (IV): fragmentation of rest-activity patterns throughout the day (higher = greater fragmentation)	-0.1523	0.328	0.8083	Wearable
228	Adolescents at clinical-high risk for psychosis: Circadian rhythm disturbances predict worsened prognosis at 1-year follow-up	Sleep and Circadian Rhythm	Lunsford-Avery et al. 2017	Autocorrelation function (Ac): fragmentation of circadian rhythm (lower = more fragmented rhythm)	-0.1607	0.3195	0.7997	Wearable
229	E-Prevention: Advanced Support System for Monitoring and Relapse Prevention in Patients with Psychotic Disorders Analyzing Long-Term Multimodal Data from Wearables and Video Captures	Sleep and Circadian Rhythm	Zlatintsi et al. 2022	mfd min mean	-0.2785	0.2868	0.8521	Wearable
230	Sleep and circadian rhythm disruption predict persecutory symptom severity in day-to-day life: A combined actigraphy and experience sampling study	Sleep and Circadian Rhythm	Kammerer et al. 2021	Interdaily stability	-0.1096	0.2841	0.6778	Wearable
231	E-Prevention: Advanced Support System for Monitoring and Relapse Prevention in Patients with Psychotic Disorders Analyzing Long-Term Multimodal Data from Wearables and Video Captures	Sleep and Circadian Rhythm	Zlatintsi et al. 2022	sd 2 mean (length of the ellipse, measure of the long-term HRV)	-0.2894	0.2757	0.8408	Wearable
232	E-Prevention: Advanced Support System for Monitoring and Relapse Prevention in Patients with Psychotic Disorders Analyzing Long-Term Multimodal Data from Wearables and Video Captures	Sleep and Circadian Rhythm	Zlatintsi et al. 2022	sd 1 sd (width of the ellipse, measure of short-term HRV)	-0.294	0.271	0.836	Wearable
233	E-Prevention: Advanced Support System for Monitoring and Relapse Prevention in Patients with Psychotic Disorders Analyzing Long-Term Multimodal Data from Wearables and Video Captures	Sleep and Circadian Rhythm	Zlatintsi et al. 2022	sd 1 mean (width of the ellipse, measure of short-term HRV)	-0.2996	0.2653	0.8302	Wearable
234	Sleep and circadian rhythm disruption predict persecutory symptom severity in day-to-day life: A combined actigraphy and experience sampling study	Sleep and Circadian Rhythm	Kammerer et al. 2021	Sleep efficiency	-0.1394	0.254	0.6474	Wearable
235	E-Prevention: Advanced Support System for Monitoring and Relapse Prevention in Patients with Psychotic Disorders Analyzing Long-Term Multimodal Data from Wearables and Video Captures	Sleep and Circadian Rhythm	Zlatintsi et al. 2022	mfd std	-0.3294	0.2349	0.7992	Wearable
236	E-Prevention: Advanced Support System for Monitoring and Relapse Prevention in Patients with Psychotic Disorders Analyzing Long-Term Multimodal Data from Wearables and Video Captures	Sleep and Circadian Rhythm	Zlatintsi et al. 2022	mfd mean mean (Multiscale Fractal Dimension(MFD) is an efficient algorithm [109] that measures the short-time fractal dimension)	-0.347	0.2171	0.7812	Wearable
237	Adolescents at clinical-high risk for psychosis: Circadian rhythm disturbances predict worsened prognosis at 1-year follow-up	Sleep and Circadian Rhythm	Lunsford-Avery et al. 2017	M10: The mean activity level during the 10 most active hours of the day: (measuring daytime activity levels.)	-0.2845	0.1937	0.6719	Wearable
238	Adolescents at clinical-high risk for psychosis: Circadian rhythm disturbances predict worsened prognosis at 1-year follow-up	Sleep and Circadian Rhythm	Lunsford-Avery et al. 2017	F10: onset of M10	-0.295	0.1831	0.6612	Wearable
239	Sleep and circadian rhythm disruption predict persecutory symptom severity in day-to-day life: A combined actigraphy and experience sampling study	Sleep and Circadian Rhythm	Kammerer et al. 2021	Wake after sleep onset	-0.2244	0.1682	0.5608	Wearable
240	ACTi graphic-measured sleep disturbance predicts increased positive symptoms in adolescents at ultra high-risk for psychosis: A longitudinal study	Sleep and Circadian Rhythm	Lunsford-Avery et al. 2015	Total sleep time	-0.3183	0.1571	0.6325	Wearable
241	E-Prevention: Advanced Support System for Monitoring and Relapse Prevention in Patients with Psychotic Disorders Analyzing Long-Term Multimodal Data from Wearables and Video Captures	Sleep and Circadian Rhythm	Zlatintsi et al. 2022	mfd min std	-0.4174	0.1457	0.7088	Wearable
242	Adolescents at clinical-high risk for psychosis: Circadian rhythm disturbances predict worsened prognosis at 1-year follow-up	Sleep and Circadian Rhythm	Lunsford-Avery et al. 2017	L5: mean activity level during the 5 least active hours of the day,(representing nighttime rest or inactivity)	-0.3344	0.1433	0.621	Wearable
243	ACTi graphic registration of motor activity reveals a more structured behavioral pattern in schizophrenia than in major depression	Sleep and Circadian Rhythm	Berle et al. 2010	Night actigraphy activity	-0.3873	0.1415	0.6703	Wearable
244	E-Prevention: Advanced Support System for Monitoring and Relapse Prevention in Patients with Psychotic Disorders Analyzing Long-Term Multimodal Data from Wearables and Video Captures	Sleep and Circadian Rhythm	Zlatintsi et al. 2022	mfd max mean	-0.4262	0.1368	0.6998	Wearable
245	Sleep and circadian rhythm disruption predict persecutory symptom severity in day-to-day life: A combined actigraphy and experience sampling study	Sleep and Circadian Rhythm	Kammerer et al. 2021	Interdaily variability	-0.2644	0.1279	0.5202	Wearable
246	E-Prevention: Advanced Support System for Monitoring and Relapse Prevention in Patients with Psychotic Disorders Analyzing Long-Term Multimodal Data from Wearables and Video Captures	Sleep and Circadian Rhythm	Zlatintsi et al. 2022	sd 2 sd (length of the ellipse, measure of the long-term HRV)	-0.4465	0.1163	0.6791	Wearable
247	E-Prevention: Advanced Support System for Monitoring and Relapse Prevention in Patients with Psychotic Disorders Analyzing Long-Term Multimodal Data from Wearables and Video Captures	Sleep and Circadian Rhythm	Zlatintsi et al. 2022	mfd max std	-0.4511	0.1116	0.6743	Wearable
248	Sleep and circadian rhythm disruption predict persecutory symptom severity in day-to-day life: A combined actigraphy and experience sampling study	Sleep and Circadian Rhythm	Kammerer et al. 2021	Sleep-onset latency	-0.2912	0.1009	0.493	Wearable
249	Adolescents at clinical-high risk for psychosis: Circadian rhythm disturbances predict worsened prognosis at 1-year follow-up	Sleep and Circadian Rhythm	Lunsford-Avery et al. 2017	Interdaily Stability (IS): synchronization of circadian rhythms with the light/dark cycle	-0.3983	0.0789	0.5561	Wearable
250	Sleep and circadian rhythm disruption predict persecutory symptom severity in day-to-day life: A combined actigraphy and experience sampling study	Sleep and Circadian Rhythm	Kammerer et al. 2021	Relative amplitude	-0.3271	0.0649	0.4569	Wearable
251	E-Prevention: Advanced Support System for Monitoring and Relapse Prevention in Patients with Psychotic Disorders Analyzing Long-Term Multimodal Data from Wearables and Video Captures	Sleep and Circadian Rhythm	Zlatintsi et al. 2022	mfd mean	-0.4996	0.0628	0.6252	Wearable
252	E-Prevention: Advanced Support System for Monitoring and Relapse Prevention in Patients with Psychotic Disorders Analyzing Long-Term Multimodal Data from Wearables and Video Captures	Sleep and Circadian Rhythm	Zlatintsi et al. 2022	sampan std (sample entropy)	-0.5001	0.0624	0.6249	Wearable
253	E-Prevention: Advanced Support System for Monitoring and Relapse Prevention in Patients with Psychotic Disorders Analyzing Long-Term Multimodal Data from Wearables and Video Captures	Sleep and Circadian Rhythm	Zlatintsi et al. 2022	mfd mean std	-0.5096	0.0529	0.6154	Wearable
254	E-Prevention: Advanced Support System for Monitoring and Relapse Prevention in Patients with Psychotic Disorders Analyzing Long-Term Multimodal Data from Wearables and Video Captures	Sleep and Circadian Rhythm	Zlatintsi et al. 2022	hf mean	-0.5198	0.0426	0.605	Wearable
255	E-Prevention: Advanced Support System for Monitoring and Relapse Prevention in Patients with Psychotic Disorders Analyzing Long-Term Multimodal Data from Wearables and Video Captures	Sleep and Circadian Rhythm	Zlatintsi et al. 2022	lf mean	-0.5198	0.0426	0.605	Wearable
256	ACTi graphic-measured sleep disturbance predicts increased positive symptoms in adolescents at ultra high-risk for psychosis: A longitudinal study	Sleep and Circadian Rhythm	Lunsford-Avery et al. 2015	number of awakenings between sleep start and sleep end	-0.4692	0.0055	0.4802	Wearable
257	E-Prevention: Advanced Support System for Monitoring and Relapse Prevention in Patients with Psychotic Disorders Analyzing Long-Term Multimodal Data from Wearables and Video Captures	Sleep and Circadian Rhythm	Zlatintsi et al. 2022	lf/ hf mean (ratio of LF-to-HF)	-0.5623	0	0.5623	Wearable
258	E-Prevention: Advanced Support System for Monitoring and Relapse Prevention in Patients with Psychotic Disorders Analyzing Long-Term Multimodal Data from Wearables and Video Captures	Sleep and Circadian Rhythm	Zlatintsi et al. 2022	mfd std mean	-0.5623	0	0.5623	Wearable
259	E-Prevention: Advanced Support System for Monitoring and Relapse Prevention in Patients with Psychotic Disorders Analyzing Long-Term Multimodal Data from Wearables and Video Captures	Sleep and Circadian Rhythm	Zlatintsi et al. 2022	mfd std std	-0.5623	0	0.5623	Wearable
260	Utilizing Instagram Data to Identify Usage Patterns Associated With Schizophrenia Spectrum Disorders	Digital usage	Hänsel et al. 2021	Number of faces on Instagram posts	0.5038	1.0031	1.5024	Social media data
261	Cross-Platform Detection of Psychiatric Hospitalization via Social Media Data: Comparison Study	Digital usage	Nguyen et al. 2022	Instagram post readability	0.575048	0.824118	1.07319	Social media data
262	Cross-Platform Detection of Psychiatric Hospitalization via Social Media Data: Comparison Study	Digital usage	Nguyen et al. 2022	Twitter - Ingest	0.570302	0.819256	1.06821	Social media data
263	Cross-Platform Detection of Psychiatric Hospitalization via Social Media Data: Comparison Study	Digital usage	Nguyen et al. 2022	Instagram - Affiliation	0.536093	0.784238	1.03238	Social media data
264	Utilizing Instagram Data to Identify Usage Patterns Associated With Schizophrenia Spectrum Disorders	Digital usage	Hänsel et al. 2021	Colorfulness	0.2078	0.6919	1.176	Social media data
265	Cross-Platform Detection of Psychiatric Hospitalization via Social Media Data: Comparison Study	Digital usage	Nguyen et al. 2022	Twitter - Conj	0.395694	0.640871	0.886047	Social media data
266	Utilizing Instagram Data to Identify Usage Patterns Associated With Schizophrenia Spectrum Disorders	Digital usage	Hänsel et al. 2021	Width(px)	0.152	0.6338	1.1156	Social media data
267	Cross-Platform Detection of Psychiatric Hospitalization via Social Media Data: Comparison Study	Digital usage	Nguyen et al. 2022	Instagram - Female	0.384958	0.629931	0.874905	Social media data
268	Cross-Platform Detection of Psychiatric Hospitalization via Social Media Data: Comparison Study	Digital usage	Nguyen et al. 2022	Instagram - Next	0.384691	0.629659	0.874628	Social media data
269	Cross-Platform Detection of Psychiatric Hospitalization via Social Media Data: Comparison Study	Digital usage	Nguyen et al. 2022	Twitter - Power	0.332381	0.576408	0.820435	Social media data
270	Cross-Platform Detection of Psychiatric Hospitalization via Social Media Data: Comparison Study	Digital usage	Nguyen et al. 2022	Facebook anger words	0.315114	0.558848	0.802582	Social media data
271	Utilizing Instagram Data to Identify Usage Patterns Associated With Schizophrenia Spectrum Disorders	Digital usage	Hänsel et al. 2021	Average S	0.0451	0.5232	1.0013	Social media data
272	Cross-Platform Detection of Psychiatric Hospitalization via Social Media Data: Comparison Study	Digital usage	Nguyen et al. 2022	Facebook - Swear	0.271013	0.514039	0.757066	Social media data
273	Cross-Platform Detection of Psychiatric Hospitalization via Social Media Data: Comparison Study	Digital usage	Nguyen et al. 2022	Twitter - Ad	0.266545	0.509503	0.752461	Social media data
274	Cross-Platform Detection of Psychiatric Hospitalization via Social Media Data: Comparison Study	Digital usage	Nguyen et al. 2022	Twitter - Prep	0.251444	0.494175	0.736906	Social media data
275	Cross-Platform Detection of Psychiatric Hospitalization via Social Media Data: Comparison Study	Digital usage	Nguyen et al. 2022	Facebook - Avg_post_readability	0.246128	0.488781	0.731433	Social media data
276	Online Communication about Depression and Anxiety among Twitter Users with Schizophrenia: Preliminary Findings to Inform a Digital Phenotype Using Social Media.	Digital usage	Hswen et al. 2018	Depression tweets	0.2832	0.4885	0.6938	Social media data
277	Cross-Platform Detection of Psychiatric Hospitalization via Social Media Data: Comparison Study	Digital usage	Nguyen et al. 2022	Twitter post negativity	0.242377	0.484975	0.727573	Social media data
278	Cross-Platform Detection of Psychiatric Hospitalization via Social Media Data: Comparison Study	Digital usage	Nguyen et al. 2022	Instagram - Quant	0.238894	0.481441	0.723989	Social media data
279	Utilizing Instagram Data to Identify Usage Patterns Associated With Schizophrenia Spectrum Disorders	Digital usage	Hänsel et al. 2021	Follower/following	-0.0255	0.4505	0.9265	Social media data
280	Cross-Platform Detection of Psychiatric Hospitalization via Social Media Data: Comparison Study	Digital usage	Nguyen et al. 2022	Instagram - Space	0.196792	0.438758	0.680725	Social media data
281	Utilizing Instagram Data to Identify Usage Patterns Associated With Schizophrenia Spectrum Disorders	Digital usage	Hänsel et al. 2021	Average V	-0.0381	0.4376	0.9133	Social media data
282	Cross-Platform Detection of Psychiatric Hospitalization via Social Media Data: Comparison Study	Digital usage	Nguyen et al. 2022	Instagram - Away	0.193131	0.43505	0.676968	Social media data
283	Utilizing Instagram Data to Identify Usage Patterns Associated With Schizophrenia Spectrum Disorders	Digital usage	Hänsel et al. 2021	Hashtag	-0.0411	0.4344	0.9099	Social media data
284	Online Communication about Depression and Anxiety among Twitter Users with Schizophrenia: Preliminary Findings to Inform a Digital Phenotype Using Social Media.	Digital usage	Hswen et al. 2018	Anxiety tweets	0.2279	0.4326	0.6373	Social media data
285	Utilizing Instagram Data to Identify Usage Patterns Associated With Schizophrenia Spectrum Disorders	Digital usage	Hänsel et al. 2021	Follower	-0.0477	0.4277	0.9031	Social media data
286	Digital phenotyping adherence, feasibility, and tolerability in outpatients with schizophrenia	Digital usage	Raugh et al. 2021	EMA adherence	0.0405	0.4175	0.7945	Smartphone
287	Utilizing Instagram Data to Identify Usage Patterns Associated With Schizophrenia Spectrum Disorders	Digital usage	Hänsel et al. 2021	Variance S	-0.0683	0.4066	0.8815	Social media data
288	Cross-Platform Detection of Psychiatric Hospitalization via Social Media Data: Comparison Study	Digital usage	Nguyen et al. 2022	Facebook negative emotion words	0.163219	0.404761	0.646302	Social media data
289	Cross-Platform Detection of Psychiatric Hospitalization via Social Media Data: Comparison Study	Digital usage	Nguyen et al. 2022	Instagram sad words	0.153718	0.395145	0.636572	Social media data
290	Digital phenotyping adherence, feasibility, and tolerability in outpatients with schizophrenia	Digital usage	Raugh et al. 2021	Active event adherence rate	0.0167	0.3931	0.7695	Smartphone
291	Cross-Platform Detection of Psychiatric Hospitalization via Social Media Data: Comparison Study	Digital usage	Nguyen et al. 2022	Instagram - Assent	0.142651	0.383949	0.625246	Social media data
292	Cross-Platform Detection of Psychiatric Hospitalization via Social Media Data: Comparison Study	Digital usage	Nguyen et al. 2022	Facebook - Fun	0.133747	0.374944	0.61614	Social media data
293	Digital phenotyping adherence, feasibility, and tolerability in outpatients with schizophrenia	Digital usage	Raugh et al. 2021	Active morning adherence rate	-0.0037	0.3724	0.7485	Smartphone
294	Utilizing Instagram Data to Identify Usage Patterns Associated With Schizophrenia Spectrum Disorders	Digital usage	Hänsel et al. 2021	Average H	-0.1054	0.3686	0.8426	Social media data
295	Digital phenotyping adherence, feasibility, and tolerability in outpatients with schizophrenia	Digital usage	Raugh et al. 2021	Active overall adherence rate	-0.0126	0.3634	0.7394	Smartphone
296	Utilizing Instagram Data to Identify Usage Patterns Associated With Schizophrenia Spectrum Disorders	Digital usage	Hänsel et al. 2021	Skewness B	-0.1246	0.349	0.8226	Social media data
297	Utilizing Instagram Data to Identify Usage Patterns Associated With Schizophrenia Spectrum Disorders	Digital usage	Hänsel et al. 2021	Close	-0.1281	0.3454	0.8189	Social media data
298	Utilizing Instagram Data to Identify Usage Patterns Associated With Schizophrenia Spectrum Disorders	Digital usage	Hänsel et al. 2021	Average B	0.8182	0.3447	-0.1288	Social media data
299	Cross-Platform Detection of Psychiatric Hospitalization via Social Media Data: Comparison Study	Digital usage	Nguyen et al. 2022	Twitter - Ratio_octile8	-0.102957	0.34382	0.790598	Social media data
300	Cross-Platform Detection of Psychiatric Hospitalization via Social Media Data: Comparison Study	Digital usage	Nguyen et al. 2022	Twitter - Male	0.100791	0.341633	0.582474	Social media data
301	Cross-Platform Detection of Psychiatric Hospitalization via Social Media Data: Comparison Study	Digital usage	Nguyen et al. 2022	Facebook - Dream	0.09777	0.33858	0.579391	Social media data
302	Cross-Platform Detection of Psychiatric Hospitalization via Social Media Data: Comparison Study	Digital usage	Nguyen et al. 2022	Facebook - Quant	0.091644	0.332393	0.573141	Social media data
303	Cross-Platform Detection of Psychiatric Hospitalization via Social Media Data: Comparison Study	Digital usage	Nguyen et al. 2022	Facebook - Ratio_octile7	0.089577	0.330305	0.571033	Social media data
304	Utilizing Instagram Data to Identify Usage Patterns Associated With Schizophrenia Spectrum Disorders	Digital usage	Hänsel et al. 2021	Height (px)	-0.146	0.3272	0.8004	Social media data
305	Digital phenotyping adherence, feasibility, and tolerability in outpatients with schizophrenia	Digital usage	Raugh et al. 2021	Passive vocal adherence rate	-0.0502	0.3251	0.7004	Smartphone
306	Utilizing Instagram Data to Identify Usage Patterns Associated With Schizophrenia Spectrum Disorders	Digital usage	Hänsel et al. 2021	Skewness G	-0.1504	0.3227	0.7958	Social media data
307	Cross-Platform Detection of Psychiatric Hospitalization via Social Media Data: Comparison Study	Digital usage	Nguyen et al. 2022	Twitter - We	0.079803	0.320435	0.561068	Social media data
308	Digital phenotyping adherence, feasibility, and tolerability in outpatients with schizophrenia	Digital usage	Raugh et al. 2021	Active evening adherence rate	-0.0604	0.3148	0.69	Smartphone
309	Utilizing Instagram Data to Identify Usage Patterns Associated With Schizophrenia Spectrum Disorders	Digital usage	Hänsel et al. 2021	Non-square images	-0.159	0.3139	0.7868	Social media data
310	Utilizing Instagram Data to Identify Usage Patterns Associated With Schizophrenia Spectrum Disorders	Digital usage	Hänsel et al. 2021	Skewness V	-0.1644	0.3084	0.7812	Social media data
311	Utilizing Instagram Data to Identify Usage Patterns Associated With Schizophrenia Spectrum Disorders	Digital usage	Hänsel et al. 2021	Aspect ratio	-0.1762	0.2964	0.769	Social media data
312	Cross-Platform Detection of Psychiatric Hospitalization via Social Media Data: Comparison Study	Digital usage	Nguyen et al. 2022	Instagram - Friend	0.0536979	0.294089	0.53448	Social media data
313	Utilizing Instagram Data to Identify Usage Patterns Associated With Schizophrenia Spectrum Disorders	Digital usage	Hänsel et al. 2021	Average G	0.3859	0.2861	0.1863	Social media data
314	Utilizing Instagram Data to Identify Usage Patterns Associated With Schizophrenia Spectrum Disorders	Digital usage	Hänsel et al. 2021	Close (normalized)	-0.1989	0.2732	0.7453	Social media data
315	Utilizing Instagram Data to Identify Usage Patterns Associated With Schizophrenia Spectrum Disorders	Digital usage	Hänsel et al. 2021	Request/following	-0.2124	0.2596	0.7316	Social media data
316	Cross-Platform Detection of Psychiatric Hospitalization via Social Media Data: Comparison Study	Digital usage	Nguyen et al. 2022	Facebook - Money	-0.0162671	0.256348	0.528964	Social media data
317	Digital phenotyping adherence, feasibility, and tolerability in outpatients with schizophrenia	Digital usage	Raugh et al. 2021	Passive smart band adherence rate	-0.1203	0.2541	0.6285	Smartphone
318	Cross-Platform Detection of Psychiatric Hospitalization via Social Media Data: Comparison Study	Digital usage	Nguyen et al. 2022	Twitter - Insight	0.0119419	0.25199	0.492038	Social media data
319	Utilizing Instagram Data to Identify Usage Patterns Associated With Schizophrenia Spectrum Disorders	Digital usage	Hänsel et al. 2021	Blocked (normalized)	-0.24	0.2316	0.7032	Social media data
320	Utilizing Instagram Data to Identify Usage Patterns Associated With Schizophrenia Spectrum Disorders	Digital usage	Hänsel et al. 2021	Following (normalized)	-0.2474	0.2241	0.6956	Social media data
321	Blinded Clinical Ratings of Social Media Data are Correlated with In-Person Clinical Ratings in Participants Diagnosed with Either Depression, Schizophrenia, or Healthy Controls	Digital usage	Kelly et al. 2020	Number of Facebook posts	-0.7156	0.2139	1.1434	Social media data
322	Utilizing Instagram Data to Identify Usage Patterns Associated With Schizophrenia Spectrum Disorders	Digital usage	Hänsel et al. 2021	Skewness R	-0.2709	0.2002	0.6713	Social media data
323	Utilizing Instagram Data to Identify Usage Patterns Associated With Schizophrenia Spectrum Disorders	Digital usage	Hänsel et al. 2021	Variance R	-0.2925	0.1784	0.6493	Social media data
324	Utilizing Instagram Data to Identify Usage Patterns Associated With Schizophrenia Spectrum Disorders	Digital usage	Hänsel et al. 2021	Average R	-0.31	0.1607	0.6314	Social media data
325	Utilizing Instagram Data to Identify Usage Patterns Associated With Schizophrenia Spectrum Disorders	Digital usage	Hänsel et al. 2021	Blocked	-0.3119	0.1588	0.6295	Social media data
326	Utilizing Instagram Data to Identify Usage Patterns Associated With Schizophrenia Spectrum Disorders	Digital usage	Hänsel et al. 2021	Request	-0.3288	0.1417	0.6122	Social media data
327	Utilizing Instagram Data to Identify Usage Patterns Associated With Schizophrenia Spectrum Disorders	Digital usage	Hänsel et al. 2021	Variance B	-0.3298	0.1407	0.6112	Social media data
328	Cross-Platform Detection of Psychiatric Hospitalization via Social Media Data: Comparison Study	Digital usage	Nguyen et al. 2022	Facebook - Ratio_octile8	-0.107986	0.131371	0.370728	Social media data
329	Digital phenotyping adherence, feasibility, and tolerability in outpatients with schizophrenia	Digital usage	Raugh et al. 2021	Passive accelerometry adherence rate	-0.2482	0.125	0.4982	Smartphone
330	Digital phenotyping adherence, feasibility, and tolerability in outpatients with schizophrenia	Digital usage	Raugh et al. 2021	GPS adherence	-0.2504	0.1228	0.496	Smartphone
331	Utilizing Instagram Data to Identify Usage Patterns Associated With Schizophrenia Spectrum Disorders	Digital usage	Hänsel et al. 2021	Variance G	-0.3502	0.1202	0.5906	Social media data
332	Utilizing Instagram Data to Identify Usage Patterns Associated With Schizophrenia Spectrum Disorders	Digital usage	Hänsel et al. 2021	Follower (normalized	-0.3983	0.0718	0.5419	Social media data
333	Utilizing Instagram Data to Identify Usage Patterns Associated With Schizophrenia Spectrum Disorders	Digital usage	Hänsel et al. 2021	Following	-0.4018	0.0683	0.5384	Social media data
334	Utilizing Instagram Data to Identify Usage Patterns Associated With Schizophrenia Spectrum Disorders	Digital usage	Hänsel et al. 2021	Skewness S	-0.4063	0.0638	0.5339	Social media data
335	Utilizing Instagram Data to Identify Usage Patterns Associated With Schizophrenia Spectrum Disorders	Digital usage	Hänsel et al. 2021	Variance V	-0.4307	0.0393	0.5093	Social media data
336	Utilizing Instagram Data to Identify Usage Patterns Associated With Schizophrenia Spectrum Disorders	Digital usage	Hänsel et al. 2021	Restricted	-0.4699	0	0.4699	Social media data
